# Supplementary material for: Identification of Candidate Genes Downstream of TLR4 Signaling after Ozone Exposure in Mice: A Role for Heat-Shock Protein 70
Source: Environ Health Perspect. 2011 May 4;119(8):1091–7. doi: 10.1289/ehp.1003326 (PMC3237361; doi:10.1289/ehp.1003326)
Supplement: (236 KB) XLS [file ehp.1003326.s002.xls]

## Sheet: A. 
Affymetrix ID	Gene Name	Genbank	Description	GO biological process	GO molecular function	GO cellular component
1421031_a_at	2310016C08Rik	NM_023516	RIKEN cDNA 2310016C08 gene	GO:0006950~response to stress, GO:0050896~response to stimulus,	GO:0005198~structural molecule activity,	GO:0005623~cell, GO:0005886~plasma membrane, GO:0005911~intercellular junction, GO:0005923~tight junction, GO:0016020~membrane, GO:0016021~integral to membrane, GO:0016327~apicolateral plasma membrane, GO:0030054~cell junction, GO:0031224~intrinsic to membrane, GO:0043296~apical junction complex, GO:0044425~membrane part, GO:0044459~plasma membrane part, GO:0044464~cell part,
1449304_at	2310061J03Rik	NM_133677	RIKEN cDNA 2310061J03 gene	GO:0006950~response to stress, GO:0006979~response to oxidative stress, GO:0042221~response to chemical stimulus, GO:0050896~response to stimulus,
1418667_at	2410002O22Rik	NM_025879	RIKEN cDNA 2410002O22 gene
1421839_at	Abc1	BB144704	ATP-binding cassette, sub-family A (ABC1), member 1	GO:0002790~peptide secretion, GO:0006066~alcohol metabolic process, GO:0006464~protein modification process, GO:0006497~protein amino acid lipidation, GO:0006629~lipid metabolic process, GO:0006643~membrane lipid metabolic process, GO:0006644~phospholipid	GO:0000166~nucleotide binding, GO:0003824~catalytic activity, GO:0005488~binding, GO:0005515~protein binding, GO:0005524~ATP binding, GO:0016462~pyrophosphatase activity, GO:0016787~hydrolase activity, GO:0016817~hydrolase activity, acting on acid anhydrides, GO:0016818~hydrolase activity, acting on acid anhydrides, in phosphorus-containing anhydrides, GO:0016887~ATPase activity, GO:0017076~purin…	GO:0005622~intracellular, GO:0005623~cell, GO:0005737~cytoplasm, GO:0005794~Golgi apparatus, GO:0005886~plasma membrane, GO:0005887~integral to plasma membrane, GO:0016020~membrane, GO:0016021~integral to membrane, GO:0031224~intrinsic to membrane, GO:0031226~intrinsic to plasma membrane, GO:0043226~organelle, GO:0043227~membrane-bound organelle, GO:0043229~intracellular organelle, GO:0043231~int…
1422997_s_at	Acot1	NM_134188	acyl-CoA thioesterase 1 ; acyl-CoA thioesterase 2	GO:0006082~organic acid metabolic process, GO:0006629~lipid metabolic process, GO:0006631~fatty acid metabolic process, GO:0006637~acyl-CoA metabolic process, GO:0006732~coenzyme metabolic process, GO:0008152~metabolic process, GO:0009987~cellular process, GO:0019752~carboxylic acid metabolic process, GO:0032787~monocarboxylic acid metabolic process, GO:0044237~cellular metabolic process, GO:0044…	GO:0003824~catalytic activity, GO:0016289~CoA hydrolase activity, GO:0016290~palmitoyl-CoA hydrolase activity, GO:0016291~acyl-CoA thioesterase activity, GO:0016787~hydrolase activity, GO:0016788~hydrolase activity, acting on ester bonds, GO:0016790~thiolester hydrolase activity,	GO:0005622~intracellular, GO:0005623~cell, GO:0005737~cytoplasm, GO:0005739~mitochondrion, GO:0043226~organelle, GO:0043227~membrane-bound organelle, GO:0043229~intracellular organelle, GO:0043231~intracellular membrane-bound organelle, GO:0044424~intracellular part, GO:0044444~cytoplasmic part, GO:0044464~cell part,
1417094_at	Acot7	NM_133348	acyl-CoA thioesterase 7	GO:0006082~organic acid metabolic process, GO:0006629~lipid metabolic process, GO:0006631~fatty acid metabolic process, GO:0008152~metabolic process, GO:0009056~catabolic process, GO:0009062~fatty acid catabolic process, GO:0009987~cellular process, GO:0016042~lipid catabolic process, GO:0016054~organic acid catabolic process, GO:0019752~carboxylic acid metabolic process, GO:0032787~monocarboxyli…	GO:0003824~catalytic activity, GO:0004091~carboxylesterase activity, GO:0016289~CoA hydrolase activity, GO:0016290~palmitoyl-CoA hydrolase activity, GO:0016291~acyl-CoA thioesterase activity, GO:0016787~hydrolase activity, GO:0016788~hydrolase activity, acting on ester bonds, GO:0016790~thiolester hydrolase activity,	GO:0005622~intracellular, GO:0005623~cell, GO:0005737~cytoplasm, GO:0005829~cytosol, GO:0044424~intracellular part, GO:0044444~cytoplasmic part, GO:0044464~cell part,
1416454_s_at	Acta2	NM_007392	actin, alpha 2, smooth muscle, aorta	GO:0006996~organelle organization and biogenesis, GO:0007010~cytoskeleton organization and biogenesis, GO:0009987~cellular process, GO:0016043~cellular component organization and biogenesis,	GO:0000166~nucleotide binding, GO:0005198~structural molecule activity, GO:0005200~structural constituent of cytoskeleton, GO:0005488~binding, GO:0005515~protein binding, GO:0005524~ATP binding, GO:0017076~purine nucleotide binding, GO:0030554~adenyl nucleotide binding, GO:0032553~ribonucleotide binding, GO:0032555~purine ribonucleotide binding, GO:0032559~adenyl ribonucleotide binding,	GO:0005622~intracellular, GO:0005623~cell, GO:0005737~cytoplasm, GO:0005856~cytoskeleton, GO:0043226~organelle, GO:0043228~non-membrane-bound organelle, GO:0043229~intracellular organelle, GO:0043232~intracellular non-membrane-bound organelle, GO:0044424~intracellular part, GO:0044464~cell part,
1426574_a_at	Add3	BI410363	adducin 3 (gamma)	GO:0006464~protein modification process, GO:0006519~amino acid and derivative metabolic process, GO:0006575~amino acid derivative metabolic process, GO:0006807~nitrogen compound metabolic process, GO:0008152~metabolic process, GO:0009308~amine metabolic process, GO:0009987~cellular process, GO:0018193~peptidyl-amino acid modification, GO:0018208~peptidyl-proline modification, GO:0018401~peptidyl-…	GO:0005198~structural molecule activity, GO:0005488~binding, GO:0005515~protein binding, GO:0005516~calmodulin binding, GO:0043167~ion binding, GO:0046872~metal ion binding,	GO:0005622~intracellular, GO:0005623~cell, GO:0005737~cytoplasm, GO:0005856~cytoskeleton, GO:0016020~membrane, GO:0043226~organelle, GO:0043228~non-membrane-bound organelle, GO:0043229~intracellular organelle, GO:0043232~intracellular non-membrane-bound organelle, GO:0044424~intracellular part, GO:0044464~cell part,
1416225_at	Adh1	BC013477	alcohol dehydrogenase 1 (class I)	GO:0001523~retinoid metabolic process, GO:0006629~lipid metabolic process, GO:0006720~isoprenoid metabolic process, GO:0006721~terpenoid metabolic process, GO:0008152~metabolic process, GO:0009987~cellular process, GO:0016101~diterpenoid metabolic process, GO:0019748~secondary metabolic process, GO:0044237~cellular metabolic process, GO:0044238~primary metabolic process, GO:0044255~cellular lipid…	GO:0003824~catalytic activity, GO:0004022~alcohol dehydrogenase activity, GO:0005488~binding, GO:0008270~zinc ion binding, GO:0016491~oxidoreductase activity, GO:0016614~oxidoreductase activity, acting on CH-OH group of donors, GO:0016616~oxidoreductase activity, acting on the CH-OH group of donors, NAD or NADP as acceptor, GO:0043167~ion binding, GO:0043169~cation binding, GO:0046872~metal ion b…	GO:0005622~intracellular, GO:0005623~cell, GO:0005737~cytoplasm, GO:0044424~intracellular part, GO:0044464~cell part,
1452595_at	Admts4	BB443585	a disintegrin-like and metallopeptidase (reprolysin type) with thrombospondin type 1 motif, 4	GO:0001655~urogenital system development, GO:0001656~metanephros development, GO:0001657~ureteric bud development, GO:0001658~ureteric bud branching, GO:0001763~morphogenesis of a branching structure, GO:0001822~kidney development, GO:0002246~healing duri	GO:0003824~catalytic activity, GO:0004175~endopeptidase activity, GO:0004222~metalloendopeptidase activity, GO:0005488~binding, GO:0008233~peptidase activity, GO:0008270~zinc ion binding, GO:0016787~hydrolase activity, GO:0043167~ion binding, GO:0043169~cation binding, GO:0046872~metal ion binding, GO:0046914~transition metal ion binding,	GO:0005576~extracellular region, GO:0005578~proteinaceous extracellular matrix, GO:0031012~extracellular matrix, GO:0044421~extracellular region part,
1416645_a_at	Afp	NM_007423	alpha fetoprotein	GO:0000003~reproduction, GO:0001542~ovulation from ovarian follicle, GO:0003006~reproductive developmental process, GO:0006629~lipid metabolic process, GO:0006810~transport, GO:0007275~multicellular organismal development, GO:0007276~gamete generation, GO	GO:0003824~catalytic activity, GO:0004553~hydrolase activity, hydrolyzing O-glycosyl compounds, GO:0004566~beta-glucuronidase activity, GO:0005488~binding, GO:0005507~copper ion binding, GO:0016151~nickel ion binding, GO:0016787~hydrolase activity, GO:0016798~hydrolase activity, acting on glycosyl bonds, GO:0043167~ion binding, GO:0043169~cation binding, GO:0046872~metal ion binding, GO:0046914~t…	GO:0005576~extracellular region, GO:0005615~extracellular space, GO:0005622~intracellular, GO:0005623~cell, GO:0005737~cytoplasm, GO:0044421~extracellular region part, GO:0044424~intracellular part, GO:0044464~cell part,
1437325_x_at	Aldh18a1	BB251523	aldehyde dehydrogenase 18 family, member A1	GO:0005975~carbohydrate metabolic process, GO:0005996~monosaccharide metabolic process, GO:0006006~glucose metabolic process, GO:0006007~glucose catabolic process, GO:0006066~alcohol metabolic process, GO:0006098~pentose-phosphate shunt, GO:0006139~nucleo	GO:0003824~catalytic activity, GO:0004349~glutamate 5-kinase activity, GO:0004350~glutamate-5-semialdehyde dehydrogenase activity, GO:0016301~kinase activity, GO:0016491~oxidoreductase activity, GO:0016620~oxidoreductase activity, acting on the aldehyde or oxo group of donors, NAD or NADP as acceptor, GO:0016740~transferase activity, GO:0016772~transferase activity, transferring phosphorus-contai…	GO:0005622~intracellular, GO:0005623~cell, GO:0005737~cytoplasm, GO:0005739~mitochondrion, GO:0016020~membrane, GO:0043226~organelle, GO:0043227~membrane-bound organelle, GO:0043229~intracellular organelle, GO:0043231~intracellular membrane-bound organelle, GO:0044424~intracellular part, GO:0044444~cytoplasmic part, GO:0044464~cell part,
1418752_at	Aldh3a1	NM_007436	aldehyde dehydrogenase family 3, subfamily A1	GO:0006081~aldehyde metabolic process, GO:0006091~generation of precursor metabolites and energy, GO:0006118~electron transport, GO:0008152~metabolic process, GO:0009987~cellular process, GO:0044237~cellular metabolic process,	GO:0003824~catalytic activity, GO:0004028~3-chloroallyl aldehyde dehydrogenase activity, GO:0004029~aldehyde dehydrogenase (NAD) activity, GO:0004030~aldehyde dehydrogenase [NAD(P)+] activity, GO:0004033~aldo-keto reductase activity, GO:0008106~alcohol dehydrogenase (NADP+) activity, GO:0016491~oxidoreductase activity, GO:0016614~oxidoreductase activity, acting on CH-OH group of donors, GO:001661…	GO:0005622~intracellular, GO:0005623~cell, GO:0005737~cytoplasm, GO:0005829~cytosol, GO:0044424~intracellular part, GO:0044444~cytoplasmic part, GO:0044464~cell part,
1416055_at	Amy-2	NM_009669	amylase 2, pancreatic	GO:0005975~carbohydrate metabolic process, GO:0008152~metabolic process, GO:0043170~macromolecule metabolic process, GO:0044238~primary metabolic process,	GO:0003824~catalytic activity, GO:0004553~hydrolase activity, hydrolyzing O-glycosyl compounds, GO:0004556~alpha-amylase activity, GO:0005488~binding, GO:0005509~calcium ion binding, GO:0016160~amylase activity, GO:0016787~hydrolase activity, GO:0016798~hydrolase activity, acting on glycosyl bonds, GO:0043167~ion binding, GO:0043169~cation binding, GO:0046872~metal ion binding,	GO:0005576~extracellular region, GO:0005615~extracellular space, GO:0044421~extracellular region part,
1421441_at	Angpt1	NM_009640	angiopoietin 1	GO:0001525~angiogenesis, GO:0001568~blood vessel development, GO:0001944~vasculature development, GO:0007154~cell communication, GO:0007165~signal transduction, GO:0007166~cell surface receptor linked signal transduction, GO:0007167~enzyme linked receptor	GO:0005102~receptor binding, GO:0005125~cytokine activity, GO:0005172~vascular endothelial growth factor receptor binding, GO:0005488~binding, GO:0005515~protein binding,	GO:0005576~extracellular region, GO:0005615~extracellular space, GO:0044421~extracellular region part,
1425099_a_at	Arnt1	BC011080	aryl hydrocarbon receptor nuclear translocator-like	GO:0002376~immune system process, GO:0006955~immune response, GO:0006959~humoral immune response, GO:0050896~response to stimulus,	GO:0003676~nucleic acid binding, GO:0003677~DNA binding, GO:0003700~transcription factor activity, GO:0004871~signal transducer activity, GO:0004872~receptor activity, GO:0005488~binding, GO:0005515~protein binding, GO:0030528~transcription regulator activity, GO:0060089~molecular transducer activity,	GO:0005622~intracellular, GO:0005623~cell, GO:0005634~nucleus, GO:0005654~nucleoplasm, GO:0005667~transcription factor complex, GO:0031974~membrane-enclosed lumen, GO:0031981~nuclear lumen, GO:0032991~macromolecular complex, GO:0043226~organelle, GO:0043227~membrane-bound organelle, GO:0043229~intracellular organelle, GO:0043231~intracellular membrane-bound organelle, GO:0043233~organelle lumen, …
1419401_at	Asb-13	AF403041	ankyrin repeat and SOCS box-containing protein 13	GO:0006464~protein modification process, GO:0006512~ubiquitin cycle, GO:0007154~cell communication, GO:0007165~signal transduction, GO:0007242~intracellular signaling cascade, GO:0008152~metabolic process, GO:0009987~cellular process, GO:0019538~protein metabolic process, GO:0043170~macromolecule metabolic process, GO:0043283~biopolymer metabolic process, GO:0043412~biopolymer modification, GO:00…	GO:0005488~binding, GO:0005515~protein binding,
1455814_x_at	Bat1a	AV111502	DEAD (Asp-Glu-Ala-Asp) box polypeptide 39	GO:0006461~protein complex assembly, GO:0006810~transport, GO:0006811~ion transport, GO:0006817~phosphate transport, GO:0006820~anion transport, GO:0008152~metabolic process, GO:0009987~cellular process, GO:0015698~inorganic anion transport, GO:0016043~cellular component organization and biogenesis, GO:0019538~protein metabolic process, GO:0022607~cellular component assembly, GO:0043170~macromole…	GO:0000166~nucleotide binding, GO:0003676~nucleic acid binding, GO:0003824~catalytic activity, GO:0004386~helicase activity, GO:0005488~binding, GO:0005515~protein binding, GO:0005524~ATP binding, GO:0008026~ATP-dependent helicase activity, GO:0016462~pyrophosphatase activity, GO:0016787~hydrolase activity, GO:0016817~hydrolase activity, acting on acid anhydrides, GO:0016818~hydrolase activity, a…	GO:0005622~intracellular, GO:0005623~cell, GO:0005634~nucleus, GO:0043226~organelle, GO:0043227~membrane-bound organelle, GO:0043229~intracellular organelle, GO:0043231~intracellular membrane-bound organelle, GO:0044424~intracellular part, GO:0044464~cell part,
1417388_at	Bex1	NM_009749	brain expressed X-linked 2			GO:0005622~intracellular, GO:0005623~cell, GO:0005634~nucleus, GO:0005737~cytoplasm, GO:0043226~organelle, GO:0043227~membrane-bound organelle, GO:0043229~intracellular organelle, GO:0043231~intracellular membrane-bound organelle, GO:0044424~intracellular part, GO:0044464~cell part,
1415864_at	Bpgm	NM_007563	2,3-bisphosphoglycerate mutase	GO:0005975~carbohydrate metabolic process, GO:0005996~monosaccharide metabolic process, GO:0006006~glucose metabolic process, GO:0006007~glucose catabolic process, GO:0006066~alcohol metabolic process, GO:0006096~glycolysis, GO:0008152~metabolic process, GO:0009056~catabolic process, GO:0009057~macromolecule catabolic process, GO:0009987~cellular process, GO:0016052~carbohydrate catabolic process…	GO:0003824~catalytic activity, GO:0004082~bisphosphoglycerate mutase activity, GO:0004083~bisphosphoglycerate phosphatase activity, GO:0004619~phosphoglycerate mutase activity, GO:0016787~hydrolase activity, GO:0016788~hydrolase activity, acting on ester bonds, GO:0016791~phosphoric monoester hydrolase activity, GO:0016853~isomerase activity, GO:0016866~intramolecular transferase activity, GO:001…
1455582_at	C1qtnf1	BI156044	C1q and tumor necrosis factor related protein 1, mRNA (cDNA clone IMAGE:5052332)	GO:0006139~nucleobase, nucleoside, nucleotide and nucleic acid metabolic process, GO:0006350~transcription, GO:0006351~transcription, DNA-dependent, GO:0006355~regulation of transcription, DNA-dependent, GO:0008152~metabolic process, GO:0009987~cellular p	GO:0004871~signal transducer activity, GO:0004872~receptor activity, GO:0060089~molecular transducer activity,	GO:0005576~extracellular region, GO:0005615~extracellular space, GO:0005622~intracellular, GO:0005623~cell, GO:0005737~cytoplasm, GO:0044421~extracellular region part, GO:0044424~intracellular part, GO:0044464~cell part,
1417377_at	Cadm1	NM_018770	immunoglobulin superfamily, member 4A	GO:0000003~reproduction, GO:0000074~regulation of progression through cell cycle, GO:0001906~cell killing, GO:0001909~leukocyte mediated cytotoxicity, GO:0001910~regulation of leukocyte mediated cytotoxicity, GO:0001912~positive regulation of leukocyte me	GO:0005102~receptor binding, GO:0005488~binding, GO:0005515~protein binding, GO:0008022~protein C-terminus binding, GO:0019904~protein domain specific binding, GO:0030165~PDZ domain binding, GO:0042802~identical protein binding, GO:0042803~protein homodimerization activity, GO:0046983~protein dimerization activity,	GO:0005622~intracellular, GO:0005623~cell, GO:0005737~cytoplasm, GO:0005856~cytoskeleton, GO:0005886~plasma membrane, GO:0005911~intercellular junction, GO:0008021~synaptic vesicle, GO:0016020~membrane, GO:0016021~integral to membrane, GO:0016023~cytoplas
1452218_at	Ccdc117	AV108872	cDNA sequence BC018601	GO:0006139~nucleobase, nucleoside, nucleotide and nucleic acid metabolic process, GO:0006350~transcription, GO:0006351~transcription, DNA-dependent, GO:0006355~regulation of transcription, DNA-dependent, GO:0008152~metabolic process, GO:0009987~cellular p
1419413_at	Ccl17	NM_011332	chemokine (C-C motif) ligand 17	GO:0002376~immune system process, GO:0006935~chemotaxis, GO:0006952~defense response, GO:0006955~immune response, GO:0006968~cellular defense response, GO:0007154~cell communication, GO:0007165~signal transduction, GO:0007610~behavior, GO:0007626~locomotory behavior, GO:0009605~response to external stimulus, GO:0009987~cellular process, GO:0042221~response to chemical stimulus, GO:0042330~taxis, …	GO:0001664~G-protein-coupled receptor binding, GO:0005102~receptor binding, GO:0005125~cytokine activity, GO:0005488~binding, GO:0005515~protein binding, GO:0008009~chemokine activity, GO:0042379~chemokine receptor binding,	GO:0005576~extracellular region, GO:0005615~extracellular space, GO:0044421~extracellular region part,
1418770_at	Cd2	NM_013486	CD2 antigen	GO:0001766~lipid raft polarization, GO:0001775~cell activation, GO:0002376~immune system process, GO:0002520~immune system development, GO:0002521~leukocyte differentiation, GO:0006464~protein modification process, GO:0006468~protein amino acid phosphoryl	GO:0000166~nucleotide binding, GO:0003824~catalytic activity, GO:0004672~protein kinase activity, GO:0004871~signal transducer activity, GO:0004872~receptor activity, GO:0005488~binding, GO:0005515~protein binding, GO:0005524~ATP binding, GO:0016301~kinase activity, GO:0016740~transferase activity, GO:0016772~transferase activity, transferring phosphorus-containing groups, GO:0016773~phosphotrans…	GO:0005576~extracellular region, GO:0005615~extracellular space, GO:0005623~cell, GO:0005886~plasma membrane, GO:0005887~integral to plasma membrane, GO:0009897~external side of plasma membrane, GO:0009986~cell surface, GO:0016020~membrane, GO:0016021~integral to membrane, GO:0031224~intrinsic to membrane, GO:0031226~intrinsic to plasma membrane, GO:0044421~extracellular region part, GO:0044425~m…
1449987_at	Cd247	NM_007439	anaplastic lymphoma kinase	GO:0000074~regulation of progression through cell cycle, GO:0000165~MAPKKK cascade, GO:0000186~activation of MAPKK activity, GO:0001525~angiogenesis, GO:0001568~blood vessel development, GO:0001654~eye development, GO:0001759~induction of an organ, GO:000	GO:0000166~nucleotide binding, GO:0003824~catalytic activity, GO:0004672~protein kinase activity, GO:0004674~protein serine/threonine kinase activity, GO:0004713~protein-tyrosine kinase activity, GO:0004714~transmembrane receptor protein tyrosine kinase activity, GO:0004871~signal transducer activity, GO:0004872~receptor activity, GO:0004888~transmembrane receptor activity, GO:0005488~binding, GO…	GO:0005576~extracellular region, GO:0005615~extracellular space, GO:0005623~cell, GO:0005886~plasma membrane, GO:0005887~integral to plasma membrane, GO:0016020~membrane, GO:0016021~integral to membrane, GO:0031224~intrinsic to membrane, GO:0031226~intrinsic to plasma membrane, GO:0044421~extracellular region part, GO:0044425~membrane part, GO:0044459~plasma membrane part, GO:0044464~cell part,
1452483_a_at	Cd44	X66083	CD44 antigen		GO:0001871~pattern binding, GO:0004871~signal transducer activity, GO:0004872~receptor activity, GO:0005488~binding, GO:0005515~protein binding, GO:0005539~glycosaminoglycan binding, GO:0005540~hyaluronic acid binding, GO:0030246~carbohydrate binding, GO:0030247~polysaccharide binding, GO:0060089~molecular transducer activity,	GO:0005623~cell, GO:0005886~plasma membrane, GO:0009897~external side of plasma membrane, GO:0009986~cell surface, GO:0016020~membrane, GO:0016021~integral to membrane, GO:0031224~intrinsic to membrane, GO:0044425~membrane part, GO:0044459~plasma membrane part, GO:0044464~cell part,
1439377_x_at	Cdc20	BB041150	cell division cycle 20 homolog (S. cerevisiae)	GO:0000003~reproduction, GO:0000902~cell morphogenesis, GO:0006412~translation, GO:0007275~multicellular organismal development, GO:0007398~ectoderm development, GO:0007565~female pregnancy, GO:0007566~embryo implantation, GO:0008152~metabolic process, GO	GO:0005488~binding, GO:0005515~protein binding,
1424638_at	Cdkn1	AK007630	cyclin-dependent kinase inhibitor 1A (P21)		GO:0003824~catalytic activity, GO:0004857~enzyme inhibitor activity, GO:0004860~protein kinase inhibitor activity, GO:0004861~cyclin-dependent protein kinase inhibitor activity, GO:0005488~binding, GO:0005515~protein binding, GO:0008270~zinc ion binding, GO:0016301~kinase activity, GO:0016740~transferase activity, GO:0016772~transferase activity, transferring phosphorus-containing groups, GO:0019…	GO:0000307~cyclin-dependent protein kinase holoenzyme complex, GO:0005622~intracellular, GO:0005623~cell, GO:0005634~nucleus, GO:0005737~cytoplasm, GO:0005829~cytosol, GO:0032991~macromolecular complex, GO:0043226~organelle, GO:0043227~membrane-bound organelle, GO:0043229~intracellular organelle, GO:0043231~intracellular membrane-bound organelle, GO:0043234~protein complex, GO:0044424~intracellul…
1417314_at	Cfb	NM_008198	histocompatibility 2, complement component factor B	GO:0002252~immune effector process, GO:0002253~activation of immune response, GO:0002376~immune system process, GO:0002526~acute inflammatory response, GO:0002541~activation of plasma proteins during acute inflammatory response, GO:0002682~regulation of i	GO:0003812~alternative-complement-pathway C3/C5 convertase activity, GO:0003824~catalytic activity, GO:0004175~endopeptidase activity, GO:0004252~serine-type endopeptidase activity, GO:0004263~chymotrypsin activity, GO:0004295~trypsin activity, GO:0008233~peptidase activity, GO:0008236~serine-type peptidase activity, GO:0016787~hydrolase activity, GO:0017171~serine hydrolase activity,	GO:0005576~extracellular region,
1423100_at	c-fos	AV026617	FBJ osteosarcoma oncogene	GO:0000074~regulation of progression through cell cycle, GO:0006139~nucleobase, nucleoside, nucleotide and nucleic acid metabolic process, GO:0006350~transcription, GO:0006351~transcription, DNA-dependent, GO:0006355~regulation of transcription, DNA-depen	GO:0003676~nucleic acid binding, GO:0003677~DNA binding, GO:0003700~transcription factor activity, GO:0005488~binding, GO:0005515~protein binding, GO:0030528~transcription regulator activity, GO:0043565~sequence-specific DNA binding, GO:0046983~protein dimerization activity,	GO:0005622~intracellular, GO:0005623~cell, GO:0005634~nucleus, GO:0005654~nucleoplasm, GO:0005667~transcription factor complex, GO:0031974~membrane-enclosed lumen, GO:0031981~nuclear lumen, GO:0032991~macromolecular complex, GO:0043226~organelle, GO:0043227~membrane-bound organelle, GO:0043229~intracellular organelle, GO:0043231~intracellular membrane-bound organelle, GO:0043233~organelle lumen, …
1422758_at	Chst2	NM_018763	carbohydrate sulfotransferase 2	GO:0005975~carbohydrate metabolic process, GO:0006040~amino sugar metabolic process, GO:0006041~glucosamine metabolic process, GO:0006044~N-acetylglucosamine metabolic process, GO:0006790~sulfur metabolic process, GO:0006807~nitrogen compound metabolic process, GO:0006950~response to stress, GO:0006952~defense response, GO:0006954~inflammatory response, GO:0008152~metabolic process, GO:0009308~am…	GO:0001517~N-acetylglucosamine 6-O-sulfotransferase activity, GO:0003824~catalytic activity, GO:0008146~sulfotransferase activity, GO:0016740~transferase activity, GO:0016782~transferase activity, transferring sulfur-containing groups,	GO:0005576~extracellular region, GO:0005615~extracellular space, GO:0005622~intracellular, GO:0005623~cell, GO:0005737~cytoplasm, GO:0005794~Golgi apparatus, GO:0005802~trans-Golgi network, GO:0016020~membrane, GO:0016021~integral to membrane, GO:0031224~intrinsic to membrane, GO:0043226~organelle, GO:0043227~membrane-bound organelle, GO:0043229~intracellular organelle, GO:0043231~intracellular m…
1416332_at	Cirbp	NM_007705	cold inducible RNA binding protein	GO:0006950~response to stress, GO:0050896~response to stimulus,	GO:0000166~nucleotide binding, GO:0003676~nucleic acid binding, GO:0003723~RNA binding, GO:0005488~binding,	GO:0005622~intracellular, GO:0005623~cell, GO:0005634~nucleus, GO:0043226~organelle, GO:0043227~membrane-bound organelle, GO:0043229~intracellular organelle, GO:0043231~intracellular membrane-bound organelle, GO:0044424~intracellular part, GO:0044464~cell part,
1455019_x_at	Ckap4	BB818012	cytoskeleton-associated protein 4	GO:0006066~alcohol metabolic process, GO:0006082~organic acid metabolic process, GO:0006519~amino acid and derivative metabolic process, GO:0006520~amino acid metabolic process, GO:0006547~histidine metabolic process, GO:0006548~histidine catabolic proces	GO:0005488~binding, GO:0005515~protein binding,	GO:0005622~intracellular, GO:0005623~cell, GO:0005737~cytoplasm, GO:0005783~endoplasmic reticulum, GO:0009986~cell surface, GO:0016020~membrane, GO:0016021~integral to membrane, GO:0031224~intrinsic to membrane, GO:0043226~organelle, GO:0043227~membrane-bound organelle, GO:0043229~intracellular organelle, GO:0043231~intracellular membrane-bound organelle, GO:0044424~intracellular part, GO:0044425…
1455106_a_at	Ckb	BG967663	creatine kinase, brain		GO:0000166~nucleotide binding, GO:0003824~catalytic activity, GO:0004111~creatine kinase activity, GO:0005488~binding, GO:0005524~ATP binding, GO:0016301~kinase activity, GO:0016740~transferase activity, GO:0016772~transferase activity, transferring phosphorus-containing groups, GO:0016775~phosphotransferase activity, nitrogenous group as acceptor, GO:0017076~purine nucleotide binding, GO:0030554…	GO:0005622~intracellular, GO:0005623~cell, GO:0005737~cytoplasm, GO:0005739~mitochondrion, GO:0043226~organelle, GO:0043227~membrane-bound organelle, GO:0043229~intracellular organelle, GO:0043231~intracellular membrane-bound organelle, GO:0044424~intracellular part, GO:0044444~cytoplasmic part, GO:0044464~cell part,
1419477_at	Clec2d	NM_053109	C-type lectin domain family 2, member d	GO:0001906~cell killing, GO:0001909~leukocyte mediated cytotoxicity, GO:0001910~regulation of leukocyte mediated cytotoxicity, GO:0001911~negative regulation of leukocyte mediated cytotoxicity, GO:0002228~natural killer cell mediated immunity, GO:0002252~	GO:0004871~signal transducer activity, GO:0004872~receptor activity, GO:0004888~transmembrane receptor activity, GO:0005102~receptor binding, GO:0005488~binding, GO:0005515~protein binding, GO:0005529~sugar binding, GO:0030246~carbohydrate binding, GO:0046703~natural killer cell lectin-like receptor binding, GO:0060089~molecular transducer activity,	GO:0005623~cell, GO:0005886~plasma membrane, GO:0005887~integral to plasma membrane, GO:0009897~external side of plasma membrane, GO:0009986~cell surface, GO:0016020~membrane, GO:0016021~integral to membrane, GO:0031224~intrinsic to membrane, GO:0031226~intrinsic to plasma membrane, GO:0044425~membrane part, GO:0044459~plasma membrane part, GO:0044464~cell part,
1427279_at	Clip4	AK017914	restin-like 2	GO:0000723~telomere maintenance, GO:0006139~nucleobase, nucleoside, nucleotide and nucleic acid metabolic process, GO:0006259~DNA metabolic process, GO:0006281~DNA repair, GO:0006457~protein folding, GO:0006915~apoptosis, GO:0006916~anti-apoptosis, GO:000
1418659_at	Clock	BB203106	circadian locomoter output cycles kaput	GO:0006139~nucleobase, nucleoside, nucleotide and nucleic acid metabolic process, GO:0006350~transcription, GO:0006351~transcription, DNA-dependent, GO:0006355~regulation of transcription, DNA-dependent, GO:0006357~regulation of transcription from RNA pol	GO:0003676~nucleic acid binding, GO:0003677~DNA binding, GO:0003700~transcription factor activity, GO:0004871~signal transducer activity, GO:0005488~binding, GO:0005515~protein binding, GO:0008134~transcription factor binding, GO:0030528~transcription regulator activity, GO:0060089~molecular transducer activity,	GO:0005622~intracellular, GO:0005623~cell, GO:0005634~nucleus, GO:0005654~nucleoplasm, GO:0005667~transcription factor complex, GO:0005737~cytoplasm, GO:0031974~membrane-enclosed lumen, GO:0031981~nuclear lumen, GO:0032991~macromolecular complex, GO:0043226~organelle, GO:0043227~membrane-bound organelle, GO:0043229~intracellular organelle, GO:0043231~intracellular membrane-bound organelle, GO:004…
1435231_at	Coq4	BB667890	coenzyme Q4 homolog (yeast)
1417494_a_at	Cp	BB332449	ceruloplasmin	GO:0000041~transition metal ion transport, GO:0006810~transport, GO:0006811~ion transport, GO:0006812~cation transport, GO:0006825~copper ion transport, GO:0030001~metal ion transport, GO:0051179~localization, GO:0051234~establishment of localization,	GO:0003824~catalytic activity, GO:0004322~ferroxidase activity, GO:0005215~transporter activity, GO:0005375~copper ion transmembrane transporter activity, GO:0005488~binding, GO:0005507~copper ion binding, GO:0008324~cation transmembrane transporter activ	GO:0005576~extracellular region, GO:0005615~extracellular space, GO:0044421~extracellular region part,
1417495_x_at	Cp	BB332449	ceruloplasmin	GO:0000041~transition metal ion transport, GO:0006810~transport, GO:0006811~ion transport, GO:0006812~cation transport, GO:0006825~copper ion transport, GO:0030001~metal ion transport, GO:0051179~localization, GO:0051234~establishment of localization,	GO:0003824~catalytic activity, GO:0004322~ferroxidase activity, GO:0005215~transporter activity, GO:0005375~copper ion transmembrane transporter activity, GO:0005488~binding, GO:0005507~copper ion binding, GO:0008324~cation transmembrane transporter activ	GO:0005576~extracellular region, GO:0005615~extracellular space, GO:0044421~extracellular region part,
1455393_at	Cp	BB009037	ceruloplasmin		GO:0003824~catalytic activity, GO:0004322~ferroxidase activity, GO:0005215~transporter activity, GO:0005375~copper ion transmembrane transporter activity, GO:0005488~binding, GO:0005507~copper ion binding, GO:0008324~cation transmembrane transporter activ	GO:0005576~extracellular region, GO:0005615~extracellular space, GO:0044421~extracellular region part,
1418365_at	Ctsh	NM_007801	cathepsin H	GO:0006508~proteolysis, GO:0008152~metabolic process, GO:0009987~cellular process, GO:0019538~protein metabolic process, GO:0043170~macromolecule metabolic process, GO:0044237~cellular metabolic process, GO:0044238~primary metabolic process, GO:0044260~cellular macromolecule metabolic process, GO:0044267~cellular protein metabolic process,	GO:0003824~catalytic activity, GO:0004175~endopeptidase activity, GO:0004197~cysteine-type endopeptidase activity, GO:0004215~cathepsin H activity, GO:0008233~peptidase activity, GO:0008234~cysteine-type peptidase activity, GO:0016787~hydrolase activity,	GO:0000323~lytic vacuole, GO:0005576~extracellular region, GO:0005615~extracellular space, GO:0005622~intracellular, GO:0005623~cell, GO:0005737~cytoplasm, GO:0005764~lysosome, GO:0005773~vacuole, GO:0043226~organelle, GO:0043227~membrane-bound organelle, GO:0043229~intracellular organelle, GO:0043231~intracellular membrane-bound organelle, GO:0044421~extracellular region part, GO:0044424~intrace…
1419728_at	Cxcl5	NM_009141	chemokine (C-X-C motif) ligand 5	GO:0002376~immune system process, GO:0006935~chemotaxis, GO:0006950~response to stress, GO:0006952~defense response, GO:0006954~inflammatory response, GO:0006955~immune response, GO:0007154~cell communication, GO:0007165~signal transduction, GO:0007610~behavior, GO:0007626~locomotory behavior, GO:0009605~response to external stimulus, GO:0009611~response to wounding, GO:0009987~cellular process, …	GO:0001664~G-protein-coupled receptor binding, GO:0005102~receptor binding, GO:0005125~cytokine activity, GO:0005488~binding, GO:0005515~protein binding, GO:0008009~chemokine activity, GO:0042379~chemokine receptor binding,	GO:0005576~extracellular region, GO:0005615~extracellular space, GO:0044421~extracellular region part,
1448710_at	Cxcr4	D87747	chemokine (C-X-C motif) receptor 4	GO:0006139~nucleobase, nucleoside, nucleotide and nucleic acid metabolic process, GO:0006350~transcription, GO:0006351~transcription, DNA-dependent, GO:0006355~regulation of transcription, DNA-dependent, GO:0008152~metabolic process, GO:0009987~cellular p	GO:0001584~rhodopsin-like receptor activity, GO:0001608~nucleotide receptor activity, G-protein coupled, GO:0001653~peptide receptor activity, GO:0003779~actin binding, GO:0004871~signal transducer activity, GO:0004872~receptor activity, GO:0004888~transmembrane receptor activity, GO:0004930~G-protein coupled receptor activity, GO:0004950~chemokine receptor activity, GO:0005488~binding, GO:000551…	GO:0005623~cell, GO:0016020~membrane, GO:0016021~integral to membrane, GO:0030426~growth cone, GO:0030427~site of polarized growth, GO:0031224~intrinsic to membrane, GO:0031252~leading edge, GO:0044425~membrane part, GO:0044464~cell part,
1450920_at	CycB2	AK013312	cyclin B2	GO:0002526~acute inflammatory response, GO:0006950~response to stress, GO:0006952~defense response, GO:0006953~acute-phase response, GO:0006954~inflammatory response, GO:0009605~response to external stimulus, GO:0009611~response to wounding, GO:0050896~response to stimulus,	GO:0005488~binding, GO:0005515~protein binding, GO:0016538~cyclin-dependent protein kinase regulator activity, GO:0019207~kinase regulator activity, GO:0019887~protein kinase regulator activity, GO:0030234~enzyme regulator activity,	GO:0005622~intracellular, GO:0005623~cell, GO:0005634~nucleus, GO:0005856~cytoskeleton, GO:0015630~microtubule cytoskeleton, GO:0043226~organelle, GO:0043227~membrane-bound organelle, GO:0043228~non-membrane-bound organelle, GO:0043229~intracellular organelle, GO:0043231~intracellular membrane-bound organelle, GO:0043232~intracellular non-membrane-bound organelle, GO:0044424~intracellular part, G…
1450646_at	Cyp51	NM_020010	cytochrome P450, family 51	GO:0007275~multicellular organismal development, GO:0007399~nervous system development, GO:0009987~cellular process, GO:0016322~neuron remodeling, GO:0021700~developmental maturation, GO:0022008~neurogenesis, GO:0030154~cell differentiation, GO:0030182~neuron differentiation, GO:0032501~multicellular organismal process, GO:0032502~developmental process, GO:0042551~neuron maturation, GO:0048468~ce…	GO:0003824~catalytic activity, GO:0004175~endopeptidase activity, GO:0004252~serine-type endopeptidase activity, GO:0004295~trypsin activity, GO:0004497~monooxygenase activity, GO:0005488~binding, GO:0005506~iron ion binding, GO:0008168~methyltransferase	GO:0005576~extracellular region, GO:0005615~extracellular space, GO:0005623~cell, GO:0016020~membrane, GO:0016021~integral to membrane, GO:0031224~intrinsic to membrane, GO:0044421~extracellular region part, GO:0044425~membrane part, GO:0044464~cell part,
1421074_at	Cyp7b1	NM_007825	cytochrome P450, family 7, subfamily b, polypeptide 1	GO:0006066~alcohol metabolic process, GO:0006082~organic acid metabolic process, GO:0006091~generation of precursor metabolites and energy, GO:0006118~electron transport, GO:0006629~lipid metabolic process, GO:0006694~steroid biosynthetic process, GO:0006	GO:0003824~catalytic activity, GO:0004497~monooxygenase activity, GO:0005488~binding, GO:0005506~iron ion binding, GO:0008395~steroid hydroxylase activity, GO:0008396~oxysterol 7-alpha-hydroxylase activity, GO:0016491~oxidoreductase activity, GO:0016705~oxidoreductase activity, acting on paired donors, with incorporation or reduction of molecular oxygen, GO:0020037~heme binding, GO:0043167~ion bi…	GO:0000267~cell fraction, GO:0005576~extracellular region, GO:0005615~extracellular space, GO:0005622~intracellular, GO:0005623~cell, GO:0005624~membrane fraction, GO:0005737~cytoplasm, GO:0005783~endoplasmic reticulum, GO:0005792~microsome, GO:0016020~membrane, GO:0016021~integral to membrane, GO:0031224~intrinsic to membrane, GO:0042598~vesicular fraction, GO:0043226~organelle, GO:0043227~membr…
1421075_s_at	Cyp7b1	NM_007825	cytochrome P450, family 7, subfamily b, polypeptide 1	GO:0006066~alcohol metabolic process, GO:0006082~organic acid metabolic process, GO:0006091~generation of precursor metabolites and energy, GO:0006118~electron transport, GO:0006629~lipid metabolic process, GO:0006694~steroid biosynthetic process, GO:0006	GO:0003824~catalytic activity, GO:0004497~monooxygenase activity, GO:0005488~binding, GO:0005506~iron ion binding, GO:0008395~steroid hydroxylase activity, GO:0008396~oxysterol 7-alpha-hydroxylase activity, GO:0016491~oxidoreductase activity, GO:0016705~oxidoreductase activity, acting on paired donors, with incorporation or reduction of molecular oxygen, GO:0020037~heme binding, GO:0043167~ion bi…	GO:0000267~cell fraction, GO:0005576~extracellular region, GO:0005615~extracellular space, GO:0005622~intracellular, GO:0005623~cell, GO:0005624~membrane fraction, GO:0005737~cytoplasm, GO:0005783~endoplasmic reticulum, GO:0005792~microsome, GO:0016020~membrane, GO:0016021~integral to membrane, GO:0031224~intrinsic to membrane, GO:0042598~vesicular fraction, GO:0043226~organelle, GO:0043227~membr…
1426915_at	Dapk1	BC021490	death associated protein kinase 1	GO:0001775~cell activation, GO:0002376~immune system process, GO:0002520~immune system development, GO:0002521~leukocyte differentiation, GO:0006457~protein folding, GO:0006807~nitrogen compound metabolic process, GO:0006809~nitric oxide biosynthetic proc	GO:0000166~nucleotide binding, GO:0003824~catalytic activity, GO:0004672~protein kinase activity, GO:0004674~protein serine/threonine kinase activity, GO:0005488~binding, GO:0005515~protein binding, GO:0005516~calmodulin binding, GO:0005524~ATP binding, GO:0016301~kinase activity, GO:0016740~transferase activity, GO:0016772~transferase activity, transferring phosphorus-containing groups, GO:00167…	GO:0005622~intracellular, GO:0005623~cell, GO:0005737~cytoplasm, GO:0044424~intracellular part, GO:0044464~cell part,
1438168_x_at	Ddx39	AV214253	DEAD (Asp-Glu-Ala-Asp) box polypeptide 39	GO:0006810~transport, GO:0006996~organelle organization and biogenesis, GO:0007010~cytoskeleton organization and biogenesis, GO:0007017~microtubule-based process, GO:0007018~microtubule-based movement, GO:0009987~cellular process, GO:0016043~cellular component organization and biogenesis, GO:0030705~cytoskeleton-dependent intracellular transport, GO:0046907~intracellular transport, GO:0051179~loc…	GO:0000166~nucleotide binding, GO:0003676~nucleic acid binding, GO:0003824~catalytic activity, GO:0004386~helicase activity, GO:0005488~binding, GO:0005515~protein binding, GO:0005524~ATP binding, GO:0008026~ATP-dependent helicase activity, GO:0016462~pyrophosphatase activity, GO:0016787~hydrolase activity, GO:0016817~hydrolase activity, acting on acid anhydrides, GO:0016818~hydrolase activity, a…	GO:0005622~intracellular, GO:0005623~cell, GO:0005634~nucleus, GO:0043226~organelle, GO:0043227~membrane-bound organelle, GO:0043229~intracellular organelle, GO:0043231~intracellular membrane-bound organelle, GO:0044424~intracellular part, GO:0044464~cell part,
1419172_at	Dhfr	NM_010049	dihydrofolate reductase	GO:0006082~organic acid metabolic process, GO:0006139~nucleobase, nucleoside, nucleotide and nucleic acid metabolic process, GO:0006519~amino acid and derivative metabolic process, GO:0006520~amino acid metabolic process, GO:0006544~glycine metabolic proc	GO:0003824~catalytic activity, GO:0004146~dihydrofolate reductase activity, GO:0005488~binding, GO:0016491~oxidoreductase activity, GO:0016645~oxidoreductase activity, acting on the CH-NH group of donors, GO:0016646~oxidoreductase activity, acting on the CH-NH group of donors, NAD or NADP as acceptor, GO:0048037~cofactor binding, GO:0050661~NADP binding, GO:0050662~coenzyme binding,
1428781_at	Dmkn	BI452905	RIKEN cDNA 1110014F24 gene	GO:0007154~cell communication, GO:0007165~signal transduction, GO:0007166~cell surface receptor linked signal transduction, GO:0007186~G-protein coupled receptor protein signaling pathway, GO:0007218~neuropeptide signaling pathway, GO:0009987~cellular process,		GO:0005576~extracellular region, GO:0005615~extracellular space, GO:0044421~extracellular region part,
1416288_at	Dnaja1	BF141076	DnaJ (Hsp40) homolog, subfamily A, member 1	GO:0000003~reproduction, GO:0006457~protein folding, GO:0006928~cell motility, GO:0006950~response to stress, GO:0007154~cell communication, GO:0007165~signal transduction, GO:0007242~intracellular signaling cascade, GO:0007276~gamete generation, GO:00072	GO:0005102~receptor binding, GO:0005488~binding, GO:0005515~protein binding, GO:0008270~zinc ion binding, GO:0031072~heat shock protein binding, GO:0043167~ion binding, GO:0043169~cation binding, GO:0046872~metal ion binding, GO:0046914~transition metal ion binding, GO:0050750~low-density lipoprotein receptor binding, GO:0051082~unfolded protein binding,	GO:0005623~cell, GO:0016020~membrane, GO:0044464~cell part,
1431734_a_at	Dnajb4	AK006478	DnaJ (Hsp40) homolog, subfamily B, member 4	GO:0006873~cellular ion homeostasis, GO:0006882~cellular zinc ion homeostasis, GO:0007154~cell communication, GO:0007165~signal transduction, GO:0007242~intracellular signaling cascade, GO:0007263~nitric oxide mediated signal transduction, GO:0009636~resp	GO:0005488~binding, GO:0005515~protein binding, GO:0031072~heat shock protein binding, GO:0051082~unfolded protein binding,
1426066_a_at	Dtna	AF143544	dystrobrevin alpha	GO:0007275~multicellular organismal development, GO:0007399~nervous system development, GO:0009987~cellular process, GO:0030154~cell differentiation, GO:0032501~multicellular organismal process, GO:0032502~developmental process, GO:0048731~system development, GO:0048856~anatomical structure development, GO:0048869~cellular developmental process,	GO:0005488~binding, GO:0005509~calcium ion binding, GO:0005515~protein binding, GO:0008270~zinc ion binding, GO:0043167~ion binding, GO:0043169~cation binding, GO:0046872~metal ion binding, GO:0046914~transition metal ion binding,	GO:0000267~cell fraction, GO:0005576~extracellular region, GO:0005578~proteinaceous extracellular matrix, GO:0005604~basement membrane, GO:0005605~basal lamina, GO:0005622~intracellular, GO:0005623~cell, GO:0005624~membrane fraction, GO:0005737~cytoplasm, GO:0005792~microsome, GO:0005886~plasma membrane, GO:0016010~dystrophin-associated glycoprotein complex, GO:0016014~dystrobrevin complex, GO:00…
1422411_s_at	Ear2	NM_017388	eosinophil-associated, ribonuclease A family, member 1 ; eosinophil-associated, ribonuclease A family, member 2 ; eosinophil-associated, ribonuclease A family, member 3 ; eosinophil-associated, ribonuclease A family, member 12	GO:0006935~chemotaxis, GO:0007610~behavior, GO:0007626~locomotory behavior, GO:0009605~response to external stimulus, GO:0042221~response to chemical stimulus, GO:0042330~taxis, GO:0050896~response to stimulus,	GO:0003676~nucleic acid binding, GO:0003824~catalytic activity, GO:0004518~nuclease activity, GO:0004519~endonuclease activity, GO:0004521~endoribonuclease activity, GO:0004522~pancreatic ribonuclease activity, GO:0004540~ribonuclease activity, GO:0005488~binding, GO:0016787~hydrolase activity, GO:0016788~hydrolase activity, acting on ester bonds, GO:0016892~endoribonuclease activity, producing 3…	GO:0005576~extracellular region, GO:0005615~extracellular space, GO:0044421~extracellular region part,
1426314_at	Ednrb	BB770914	endothelin receptor type B	GO:0006139~nucleobase, nucleoside, nucleotide and nucleic acid metabolic process, GO:0006350~transcription, GO:0006351~transcription, DNA-dependent, GO:0006355~regulation of transcription, DNA-dependent, GO:0006357~regulation of transcription from RNA pol	GO:0001584~rhodopsin-like receptor activity, GO:0001600~endothelin-B receptor activity, GO:0001653~peptide receptor activity, GO:0004871~signal transducer activity, GO:0004872~receptor activity, GO:0004888~transmembrane receptor activity, GO:0004930~G-protein coupled receptor activity, GO:0004962~endothelin receptor activity, GO:0004983~neuropeptide Y receptor activity, GO:0005488~binding, GO:000…	GO:0005576~extracellular region, GO:0005615~extracellular space, GO:0005623~cell, GO:0016020~membrane, GO:0016021~integral to membrane, GO:0031224~intrinsic to membrane, GO:0044421~extracellular region part, GO:0044425~membrane part, GO:0044464~cell part,
1450208_a_at	Elmo3	NM_080288	engulfment and cell motility 1, ced-12 homolog (C. elegans)	GO:0006508~proteolysis, GO:0006950~response to stress, GO:0007596~blood coagulation, GO:0007599~hemostasis, GO:0008152~metabolic process, GO:0009605~response to external stimulus, GO:0009611~response to wounding, GO:0009987~cellular process, GO:0019538~protein metabolic process, GO:0032501~multicellular organismal process, GO:0042060~wound healing, GO:0043170~macromolecule metabolic process, GO:0…	GO:0005488~binding, GO:0005515~protein binding,	GO:0005622~intracellular, GO:0005623~cell, GO:0005737~cytoplasm, GO:0005856~cytoskeleton, GO:0005886~plasma membrane, GO:0016020~membrane, GO:0043226~organelle, GO:0043228~non-membrane-bound organelle, GO:0043229~intracellular organelle, GO:0043232~intracellular non-membrane-bound organelle, GO:0044424~intracellular part, GO:0044464~cell part,
1420854_at	Eln	BB229377	elastin	GO:0006996~organelle organization and biogenesis, GO:0007010~cytoskeleton organization and biogenesis, GO:0007015~actin filament organization, GO:0007275~multicellular organismal development, GO:0007517~muscle development, GO:0007519~skeletal muscle devel	GO:0005198~structural molecule activity, GO:0005201~extracellular matrix structural constituent, GO:0005488~binding, GO:0005515~protein binding,	GO:0005576~extracellular region, GO:0005578~proteinaceous extracellular matrix, GO:0031012~extracellular matrix, GO:0044421~extracellular region part,
1420855_at	Eln	BB229377	elastin	GO:0006996~organelle organization and biogenesis, GO:0007010~cytoskeleton organization and biogenesis, GO:0007015~actin filament organization, GO:0007275~multicellular organismal development, GO:0007517~muscle development, GO:0007519~skeletal muscle devel	GO:0005198~structural molecule activity, GO:0005201~extracellular matrix structural constituent, GO:0005488~binding, GO:0005515~protein binding,	GO:0005576~extracellular region, GO:0005578~proteinaceous extracellular matrix, GO:0031012~extracellular matrix, GO:0044421~extracellular region part,
1425582_a_at	Emcn	AB034693	endomucin	GO:0006139~nucleobase, nucleoside, nucleotide and nucleic acid metabolic process, GO:0006350~transcription, GO:0006351~transcription, DNA-dependent, GO:0006355~regulation of transcription, DNA-dependent, GO:0006915~apoptosis, GO:0006916~anti-apoptosis, GO	GO:0005488~binding, GO:0030246~carbohydrate binding,	GO:0005576~extracellular region, GO:0005615~extracellular space, GO:0005623~cell, GO:0005886~plasma membrane, GO:0016020~membrane, GO:0016021~integral to membrane, GO:0031224~intrinsic to membrane, GO:0044421~extracellular region part, GO:0044425~membrane part, GO:0044464~cell part,
1419816_s_at	Errfi1	AI788755	ERBB receptor feedback inhibitor 1	GO:0007154~cell communication, GO:0007165~signal transduction, GO:0007242~intracellular signaling cascade, GO:0009987~cellular process, GO:0031098~stress-activated protein kinase signaling pathway,	GO:0005488~binding, GO:0005515~protein binding,	GO:0005622~intracellular, GO:0005623~cell, GO:0005737~cytoplasm, GO:0005829~cytosol, GO:0044424~intracellular part, GO:0044444~cytoplasmic part, GO:0044464~cell part,
1419510_at	Es-22	NM_133660	esterase 22		GO:0003824~catalytic activity, GO:0004091~carboxylesterase activity, GO:0016787~hydrolase activity, GO:0016788~hydrolase activity, acting on ester bonds,	GO:0005576~extracellular region, GO:0005615~extracellular space, GO:0005622~intracellular, GO:0005623~cell, GO:0005737~cytoplasm, GO:0005783~endoplasmic reticulum, GO:0043226~organelle, GO:0043227~membrane-bound organelle, GO:0043229~intracellular organelle, GO:0043231~intracellular membrane-bound organelle, GO:0044421~extracellular region part, GO:0044424~intracellular part, GO:0044444~cytoplasm…
1418992_at	F10	NM_007972	coagulation factor X	GO:0006508~proteolysis, GO:0006950~response to stress, GO:0007596~blood coagulation, GO:0007599~hemostasis, GO:0008152~metabolic process, GO:0009605~response to external stimulus, GO:0009611~response to wounding, GO:0009987~cellular process, GO:0019538~protein metabolic process, GO:0032501~multicellular organismal process, GO:0042060~wound healing, GO:0043170~macromolecule metabolic process, GO:0…	GO:0003804~coagulation factor Xa activity, GO:0003824~catalytic activity, GO:0004175~endopeptidase activity, GO:0004252~serine-type endopeptidase activity, GO:0004263~chymotrypsin activity, GO:0004295~trypsin activity, GO:0005488~binding, GO:0005509~calcium ion binding, GO:0008047~enzyme activator activity, GO:0008233~peptidase activity, GO:0008236~serine-type peptidase activity, GO:0016504~prote…	GO:0005576~extracellular region, GO:0005615~extracellular space, GO:0044421~extracellular region part,
1448764_a_at	Fabp1	NM_017399	fatty acid binding protein 1, liver	GO:0000003~reproduction, GO:0000902~cell morphogenesis, GO:0000904~cellular morphogenesis during differentiation, GO:0001525~angiogenesis, GO:0001568~blood vessel development, GO:0001569~patterning of blood vessels, GO:0001667~ameboidal cell migration, GO	GO:0003682~chromatin binding, GO:0005215~transporter activity, GO:0005488~binding, GO:0005504~fatty acid binding, GO:0008289~lipid binding, GO:0008430~selenium binding,	GO:0005622~intracellular, GO:0005623~cell, GO:0005634~nucleus, GO:0005737~cytoplasm, GO:0043226~organelle, GO:0043227~membrane-bound organelle, GO:0043229~intracellular organelle, GO:0043231~intracellular membrane-bound organelle, GO:0044424~intracellular part, GO:0044464~cell part,
1417556_at	Fabpl	NM_017399	fatty acid binding protein 1, liver	GO:0006810~transport, GO:0051179~localization, GO:0051234~establishment of localization,	GO:0003682~chromatin binding, GO:0005215~transporter activity, GO:0005488~binding, GO:0005504~fatty acid binding, GO:0008289~lipid binding, GO:0008430~selenium binding,	GO:0005622~intracellular, GO:0005623~cell, GO:0005634~nucleus, GO:0005737~cytoplasm, GO:0043226~organelle, GO:0043227~membrane-bound organelle, GO:0043229~intracellular organelle, GO:0043231~intracellular membrane-bound organelle, GO:0044424~intracellular part, GO:0044464~cell part,
1449555_a_at	Fetub	NM_021564	fetuin beta	GO:0006091~generation of precursor metabolites and energy, GO:0006118~electron transport, GO:0008152~metabolic process,	GO:0004857~enzyme inhibitor activity, GO:0004866~endopeptidase inhibitor activity, GO:0030234~enzyme regulator activity, GO:0030414~protease inhibitor activity,	GO:0005576~extracellular region, GO:0005615~extracellular space, GO:0044421~extracellular region part,
1449826_a_at	Fgf2	NM_008006	fibroblast growth factor 2		GO:0001871~pattern binding, GO:0005102~receptor binding, GO:0005104~fibroblast growth factor receptor binding, GO:0005125~cytokine activity, GO:0005488~binding, GO:0005515~protein binding, GO:0005539~glycosaminoglycan binding, GO:0008083~growth factor activity, GO:0008201~heparin binding, GO:0030246~carbohydrate binding, GO:0030247~polysaccharide binding,	GO:0005576~extracellular region, GO:0005615~extracellular space, GO:0044421~extracellular region part,
1419577_at	Fig4	NM_133999	FIG4 homolog (S. cerevisiae)			GO:0005623~cell, GO:0016020~membrane, GO:0016021~integral to membrane, GO:0031224~intrinsic to membrane, GO:0044425~membrane part, GO:0044464~cell part,
1416362_a_at	Fkbp4	BB456860	FK506 binding protein 4	GO:0000003~reproduction, GO:0003006~reproductive developmental process, GO:0006457~protein folding, GO:0006461~protein complex assembly, GO:0006463~steroid hormone receptor complex assembly, GO:0007275~multicellular organismal development, GO:0007548~sex	GO:0000166~nucleotide binding, GO:0003755~peptidyl-prolyl cis-trans isomerase activity, GO:0003824~catalytic activity, GO:0005102~receptor binding, GO:0005488~binding, GO:0005515~protein binding, GO:0005524~ATP binding, GO:0005525~GTP binding, GO:0016853~isomerase activity, GO:0016859~cis-trans isomerase activity, GO:0017076~purine nucleotide binding, GO:0019001~guanyl nucleotide binding, GO:0030…	GO:0005622~intracellular, GO:0005623~cell, GO:0005634~nucleus, GO:0005737~cytoplasm, GO:0043226~organelle, GO:0043227~membrane-bound organelle, GO:0043229~intracellular organelle, GO:0043231~intracellular membrane-bound organelle, GO:0044424~intracellular part, GO:0044464~cell part,
1449525_at	Fmo3	NM_008030	flavin containing monooxygenase 3	GO:0006810~transport, GO:0006811~ion transport, GO:0006817~phosphate transport, GO:0006820~anion transport, GO:0015698~inorganic anion transport, GO:0051179~localization, GO:0051234~establishment of localization,	GO:0000166~nucleotide binding, GO:0003824~catalytic activity, GO:0004497~monooxygenase activity, GO:0004499~flavin-containing monooxygenase activity, GO:0005488~binding, GO:0016491~oxidoreductase activity, GO:0016705~oxidoreductase activity, acting on paired donors, with incorporation or reduction of molecular oxygen, GO:0016709~oxidoreductase activity, acting on paired donors, with incorporation…	GO:0000267~cell fraction, GO:0005576~extracellular region, GO:0005615~extracellular space, GO:0005622~intracellular, GO:0005623~cell, GO:0005624~membrane fraction, GO:0005737~cytoplasm, GO:0005783~endoplasmic reticulum, GO:0005789~endoplasmic reticulum me
1417301_at	Fz6	NM_008056	frizzled homolog 6 (Drosophila)	GO:0001736~establishment of planar polarity, GO:0001738~morphogenesis of a polarized epithelium, GO:0001838~embryonic epithelial tube formation, GO:0001839~neural plate morphogenesis, GO:0001840~neural plate development, GO:0001841~neural tube formation,	GO:0003824~catalytic activity, GO:0004871~signal transducer activity, GO:0004872~receptor activity, GO:0004888~transmembrane receptor activity, GO:0004930~G-protein coupled receptor activity, GO:0005215~transporter activity, GO:0008324~cation transmembran	GO:0005576~extracellular region, GO:0005615~extracellular space, GO:0005623~cell, GO:0005886~plasma membrane, GO:0016020~membrane, GO:0016021~integral to membrane, GO:0016327~apicolateral plasma membrane, GO:0016469~proton-transporting two-sector ATPase complex, GO:0031224~intrinsic to membrane, GO:0032991~macromolecular complex, GO:0043234~protein complex, GO:0044421~extracellular region part, G…
1448700_at	G0s2	NM_008059	G0/G1 switch gene 2	GO:0006928~cell motility, GO:0007154~cell communication, GO:0007165~signal transduction, GO:0007242~intracellular signaling cascade, GO:0007264~small GTPase mediated signal transduction, GO:0007265~Ras protein signal transduction, GO:0009987~cellular process, GO:0016477~cell migration, GO:0030334~regulation of cell migration, GO:0030335~positive regulation of cell migration, GO:0040011~locomotion…		GO:0005623~cell, GO:0016020~membrane, GO:0016021~integral to membrane, GO:0031224~intrinsic to membrane, GO:0044425~membrane part, GO:0044464~cell part,
1453851_a_at	Gadd45g	AK007410	growth arrest and DNA-damage-inducible 45 gamma	GO:0000074~regulation of progression through cell cycle, GO:0000087~M phase of mitotic cell cycle, GO:0000278~mitotic cell cycle, GO:0000279~M phase, GO:0000910~cytokinesis, GO:0006464~protein modification process, GO:0006508~proteolysis, GO:0006511~ubiqu	GO:0005488~binding, GO:0005515~protein binding,	GO:0005622~intracellular, GO:0005623~cell, GO:0005634~nucleus, GO:0043226~organelle, GO:0043227~membrane-bound organelle, GO:0043229~intracellular organelle, GO:0043231~intracellular membrane-bound organelle, GO:0044424~intracellular part, GO:0044464~cell part,
1422489_at	Gcs1	NM_020619	glucosidase 1	GO:0005975~carbohydrate metabolic process, GO:0008152~metabolic process, GO:0009311~oligosaccharide metabolic process, GO:0043170~macromolecule metabolic process, GO:0044238~primary metabolic process,	GO:0003824~catalytic activity, GO:0004553~hydrolase activity, hydrolyzing O-glycosyl compounds, GO:0004573~mannosyl-oligosaccharide glucosidase activity, GO:0015926~glucosidase activity, GO:0016787~hydrolase activity, GO:0016798~hydrolase activity, acting on glycosyl bonds,	GO:0005622~intracellular, GO:0005623~cell, GO:0005737~cytoplasm, GO:0005783~endoplasmic reticulum, GO:0016020~membrane, GO:0016021~integral to membrane, GO:0031224~intrinsic to membrane, GO:0043226~organelle, GO:0043227~membrane-bound organelle, GO:0043229~intracellular organelle, GO:0043231~intracellular membrane-bound organelle, GO:0044424~intracellular part, GO:0044425~membrane part, GO:004444…
1424007_at	Gdf10	L42114	growth differentiation factor 10		GO:0005102~receptor binding, GO:0005125~cytokine activity, GO:0005488~binding, GO:0005515~protein binding, GO:0008083~growth factor activity,	GO:0005576~extracellular region, GO:0005615~extracellular space, GO:0044421~extracellular region part,
1424374_at	Gimap4	BC005577	GTPase, IMAP family member 4	GO:0007155~cell adhesion, GO:0009987~cellular process, GO:0022610~biological adhesion,	GO:0000166~nucleotide binding, GO:0005488~binding, GO:0005525~GTP binding, GO:0017076~purine nucleotide binding, GO:0019001~guanyl nucleotide binding, GO:0032553~ribonucleotide binding, GO:0032555~purine ribonucleotide binding, GO:0032561~guanyl ribonucleotide binding,
1416592_at	Glrx1	AF276917	glutaredoxin 1 (thioltransferase)	GO:0006091~generation of precursor metabolites and energy, GO:0006118~electron transport, GO:0006810~transport, GO:0008152~metabolic process, GO:0009987~cellular process, GO:0019725~cellular homeostasis, GO:0042592~homeostatic process, GO:0045454~cell redox homeostasis, GO:0051179~localization, GO:0051234~establishment of localization, GO:0065007~biological regulation, GO:0065008~regulation of bi…	GO:0003824~catalytic activity, GO:0009055~electron carrier activity, GO:0016491~oxidoreductase activity, GO:0016667~oxidoreductase activity, acting on sulfur group of donors, GO:0016671~oxidoreductase activity, acting on sulfur group of donors, disulfide as acceptor, GO:0016740~transferase activity, GO:0019153~protein-disulfide reductase (glutathione) activity,	GO:0005622~intracellular, GO:0005623~cell, GO:0005737~cytoplasm, GO:0044424~intracellular part, GO:0044464~cell part,
1449279_at	Gpx2	NM_030677	glutathione peroxidase 2	GO:0006605~protein targeting, GO:0006810~transport, GO:0006886~intracellular protein transport, GO:0007154~cell communication, GO:0007165~signal transduction, GO:0008104~protein localization, GO:0009987~cellular process, GO:0015031~protein transport, GO:0016043~cellular component organization and biogenesis, GO:0033036~macromolecule localization, GO:0045184~establishment of protein localization, …	GO:0003824~catalytic activity, GO:0004601~peroxidase activity, GO:0004602~glutathione peroxidase activity, GO:0005488~binding, GO:0008430~selenium binding, GO:0016209~antioxidant activity, GO:0016491~oxidoreductase activity, GO:0016684~oxidoreductase activity, acting on peroxide as acceptor,	GO:0005622~intracellular, GO:0005623~cell, GO:0005737~cytoplasm, GO:0005829~cytosol, GO:0044424~intracellular part, GO:0044444~cytoplasmic part, GO:0044464~cell part,
1420533_at	Gucy1a3	AK004815	guanylate cyclase 1, soluble, alpha 3	GO:0003008~system process, GO:0003012~muscle system process, GO:0003013~circulatory system process, GO:0003018~vascular process in circulatory system, GO:0006139~nucleobase, nucleoside, nucleotide and nucleic acid metabolic process, GO:0006140~regulation	GO:0003824~catalytic activity, GO:0004383~guanylate cyclase activity, GO:0004871~signal transducer activity, GO:0004872~receptor activity, GO:0009975~cyclase activity, GO:0016829~lyase activity, GO:0060089~molecular transducer activity,	GO:0005622~intracellular, GO:0005623~cell, GO:0005737~cytoplasm, GO:0044424~intracellular part, GO:0044464~cell part,
1417898_a_at	Gzma	NM_010370	granzyme A	GO:0002376~immune system process, GO:0006508~proteolysis, GO:0006915~apoptosis, GO:0006921~cell structure disassembly during apoptosis, GO:0006922~cleavage of lamin, GO:0006923~cleavage of cytoskeletal proteins during apoptosis, GO:0006955~immune response	GO:0003824~catalytic activity, GO:0004175~endopeptidase activity, GO:0004252~serine-type endopeptidase activity, GO:0004263~chymotrypsin activity, GO:0004277~granzyme A activity, GO:0005488~binding, GO:0005515~protein binding, GO:0008233~peptidase activity, GO:0008236~serine-type peptidase activity, GO:0016787~hydrolase activity, GO:0017171~serine hydrolase activity, GO:0042802~identical protein …	GO:0001772~immunological synapse, GO:0005576~extracellular region, GO:0005615~extracellular space, GO:0005622~intracellular, GO:0005623~cell, GO:0005634~nucleus, GO:0005886~plasma membrane, GO:0016020~membrane, GO:0043226~organelle, GO:0043227~membrane-bound organelle, GO:0043229~intracellular organelle, GO:0043231~intracellular membrane-bound organelle, GO:0044421~extracellular region part, GO:0…
1454713_s_at	Hdc	BG072171	histidine decarboxylase	GO:0000074~regulation of progression through cell cycle, GO:0000165~MAPKKK cascade, GO:0000186~activation of MAPKK activity, GO:0001775~cell activation, GO:0001816~cytokine production, GO:0002250~adaptive immune response, GO:0002263~cell activation during	GO:0003824~catalytic activity, GO:0004398~histidine decarboxylase activity, GO:0005488~binding, GO:0016829~lyase activity, GO:0016830~carbon-carbon lyase activity, GO:0016831~carboxy-lyase activity, GO:0019842~vitamin binding, GO:0030170~pyridoxal phosphate binding, GO:0048037~cofactor binding,
1424522_at	Heatr1	BC019693	HEAT repeat containing 1		GO:0005488~binding,
1448881_at	Hp	NM_017370	haptoglobin	GO:0006464~protein modification process, GO:0006468~protein amino acid phosphorylation, GO:0006793~phosphorus metabolic process, GO:0006796~phosphate metabolic process, GO:0007049~cell cycle, GO:0007154~cell communication, GO:0007165~signal transduction, GO:0007242~intracellular signaling cascade, GO:0007243~protein kinase cascade, GO:0008152~metabolic process, GO:0009987~cellular process, GO:001…	GO:0003824~catalytic activity, GO:0004175~endopeptidase activity, GO:0004252~serine-type endopeptidase activity, GO:0004263~chymotrypsin activity, GO:0004295~trypsin activity, GO:0005488~binding, GO:0005515~protein binding, GO:0008233~peptidase activity, GO:0008236~serine-type peptidase activity, GO:0016787~hydrolase activity, GO:0017171~serine hydrolase activity, GO:0030492~hemoglobin binding,	GO:0005576~extracellular region, GO:0005615~extracellular space, GO:0044421~extracellular region part,
1450729_at	Hs2st1	AV346600	heparan sulfate 2-O-sulfotransferase 1	GO:0006066~alcohol metabolic process, GO:0006091~generation of precursor metabolites and energy, GO:0006118~electron transport, GO:0006508~proteolysis, GO:0006629~lipid metabolic process, GO:0006694~steroid biosynthetic process, GO:0006695~cholesterol biosynthetic process, GO:0008152~metabolic process, GO:0008202~steroid metabolic process, GO:0008203~cholesterol metabolic process, GO:0008610~lipi…	GO:0003824~catalytic activity, GO:0004394~heparan sulfate 2-O-sulfotransferase activity, GO:0008146~sulfotransferase activity, GO:0016740~transferase activity, GO:0016782~transferase activity, transferring sulfur-containing groups,	GO:0005576~extracellular region, GO:0005615~extracellular space, GO:0005622~intracellular, GO:0005623~cell, GO:0005737~cytoplasm, GO:0005794~Golgi apparatus, GO:0016020~membrane, GO:0016021~integral to membrane, GO:0031224~intrinsic to membrane, GO:0043226~organelle, GO:0043227~membrane-bound organelle, GO:0043229~intracellular organelle, GO:0043231~intracellular membrane-bound organelle, GO:0044…
1423450_a_at	Hs3st1	AV226060	heparan sulfate (glucosamine) 3-O-sulfotransferase 1		GO:0003824~catalytic activity, GO:0008146~sulfotransferase activity, GO:0008467~heparin-glucosamine 3-O-sulfotransferase activity, GO:0016740~transferase activity, GO:0016782~transferase activity, transferring sulfur-containing groups,	GO:0005576~extracellular region, GO:0005615~extracellular space, GO:0005622~intracellular, GO:0005623~cell, GO:0005737~cytoplasm, GO:0005794~Golgi apparatus, GO:0043226~organelle, GO:0043227~membrane-bound organelle, GO:0043229~intracellular organelle, GO:0043231~intracellular membrane-bound organelle, GO:0044421~extracellular region part, GO:0044424~intracellular part, GO:0044444~cytoplasmic par…
1426645_at	Hsp90aa1	AU079047	heat shock protein 90, alpha (cytosolic), class A member 1		GO:0000166~nucleotide binding, GO:0005488~binding, GO:0005515~protein binding, GO:0005524~ATP binding, GO:0017076~purine nucleotide binding, GO:0019904~protein domain specific binding, GO:0030234~enzyme regulator activity, GO:0030235~nitric-oxide synthase regulator activity, GO:0030554~adenyl nucleotide binding, GO:0030911~TPR domain binding, GO:0032553~ribonucleotide binding, GO:0032555~purine r…	GO:0005622~intracellular, GO:0005623~cell, GO:0005737~cytoplasm, GO:0005829~cytosol, GO:0044424~intracellular part, GO:0044444~cytoplasmic part, GO:0044464~cell part,
1437497_a_at	Hsp90aa1	C77384	heat shock protein 90, alpha (cytosolic), class A member 1	GO:0006082~organic acid metabolic process, GO:0006519~amino acid and derivative metabolic process, GO:0006520~amino acid metabolic process, GO:0006560~proline metabolic process, GO:0006561~proline biosynthetic process, GO:0006807~nitrogen compound metabolic process, GO:0008152~metabolic process, GO:0008652~amino acid biosynthetic process, GO:0009058~biosynthetic process, GO:0009064~glutamine fami…	GO:0000166~nucleotide binding, GO:0005488~binding, GO:0005515~protein binding, GO:0005524~ATP binding, GO:0017076~purine nucleotide binding, GO:0019904~protein domain specific binding, GO:0030234~enzyme regulator activity, GO:0030235~nitric-oxide synthase regulator activity, GO:0030554~adenyl nucleotide binding, GO:0030911~TPR domain binding, GO:0032553~ribonucleotide binding, GO:0032555~purine r…	GO:0005622~intracellular, GO:0005623~cell, GO:0005737~cytoplasm, GO:0005829~cytosol, GO:0044424~intracellular part, GO:0044444~cytoplasmic part, GO:0044464~cell part,
1416364_at	Hsp90ab1	BI154147	heat shock protein 90 alpha (cytosolic), class B member 1	GO:0006457~protein folding, GO:0006807~nitrogen compound metabolic process, GO:0006809~nitric oxide biosynthetic process, GO:0006950~response to stress, GO:0006986~response to unfolded protein, GO:0008152~metabolic process, GO:0009058~biosynthetic process	GO:0000166~nucleotide binding, GO:0005488~binding, GO:0005515~protein binding, GO:0005524~ATP binding, GO:0017076~purine nucleotide binding, GO:0019904~protein domain specific binding, GO:0030234~enzyme regulator activity, GO:0030235~nitric-oxide synthase regulator activity, GO:0030554~adenyl nucleotide binding, GO:0030911~TPR domain binding, GO:0032553~ribonucleotide binding, GO:0032555~purine r…	GO:0005622~intracellular, GO:0005623~cell, GO:0005737~cytoplasm, GO:0005739~mitochondrion, GO:0043226~organelle, GO:0043227~membrane-bound organelle, GO:0043229~intracellular organelle, GO:0043231~intracellular membrane-bound organelle, GO:0044424~intracellular part, GO:0044444~cytoplasmic part, GO:0044464~cell part,
1416365_at	Hsp90ab1	BI154147	heat shock protein 90 alpha (cytosolic), class B member 1	GO:0006457~protein folding, GO:0006807~nitrogen compound metabolic process, GO:0006809~nitric oxide biosynthetic process, GO:0006950~response to stress, GO:0006986~response to unfolded protein, GO:0008152~metabolic process, GO:0009058~biosynthetic process	GO:0000166~nucleotide binding, GO:0005488~binding, GO:0005515~protein binding, GO:0005524~ATP binding, GO:0017076~purine nucleotide binding, GO:0019904~protein domain specific binding, GO:0030234~enzyme regulator activity, GO:0030235~nitric-oxide synthase regulator activity, GO:0030554~adenyl nucleotide binding, GO:0030911~TPR domain binding, GO:0032553~ribonucleotide binding, GO:0032555~purine r…	GO:0005622~intracellular, GO:0005623~cell, GO:0005737~cytoplasm, GO:0005739~mitochondrion, GO:0043226~organelle, GO:0043227~membrane-bound organelle, GO:0043229~intracellular organelle, GO:0043231~intracellular membrane-bound organelle, GO:0044424~intracellular part, GO:0044444~cytoplasmic part, GO:0044464~cell part,
1427127_x_at	Hspa1b	M12573	heat shock protein 1B	GO:0006464~protein modification process, GO:0006468~protein amino acid phosphorylation, GO:0006793~phosphorus metabolic process, GO:0006796~phosphate metabolic process, GO:0006915~apoptosis, GO:0006916~anti-apoptosis, GO:0006917~induction of apoptosis, GO	GO:0000166~nucleotide binding, GO:0005488~binding, GO:0005515~protein binding, GO:0005524~ATP binding, GO:0017076~purine nucleotide binding, GO:0030554~adenyl nucleotide binding, GO:0032553~ribonucleotide binding, GO:0032555~purine ribonucleotide binding, GO:0032559~adenyl ribonucleotide binding,
1452318_a_at	Hspa1b	M12573	heat shock protein 1B		GO:0000166~nucleotide binding, GO:0005488~binding, GO:0005515~protein binding, GO:0005524~ATP binding, GO:0017076~purine nucleotide binding, GO:0030554~adenyl nucleotide binding, GO:0032553~ribonucleotide binding, GO:0032555~purine ribonucleotide binding, GO:0032559~adenyl ribonucleotide binding,
1416064_a_at	Hspa5	NM_022310	heat shock protein 5	GO:0006457~protein folding, GO:0006915~apoptosis, GO:0006916~anti-apoptosis, GO:0006950~response to stress, GO:0006983~ER overload response, GO:0006984~ER-nuclear signaling pathway, GO:0006986~response to unfolded protein, GO:0007154~cell communication, G	GO:0000166~nucleotide binding, GO:0004857~enzyme inhibitor activity, GO:0005488~binding, GO:0005515~protein binding, GO:0005524~ATP binding, GO:0017076~purine nucleotide binding, GO:0030234~enzyme regulator activity, GO:0030554~adenyl nucleotide binding, GO:0032553~ribonucleotide binding, GO:0032555~purine ribonucleotide binding, GO:0032559~adenyl ribonucleotide binding, GO:0043021~ribonucleoprot…	GO:0005622~intracellular, GO:0005623~cell, GO:0005634~nucleus, GO:0005737~cytoplasm, GO:0005783~endoplasmic reticulum, GO:0005789~endoplasmic reticulum membrane, GO:0005793~ER-Golgi intermediate compartment, GO:0005829~cytosol, GO:0008303~caspase complex,
1427464_s_at	Hspa5	AJ002387	heat shock protein 5		GO:0000166~nucleotide binding, GO:0004857~enzyme inhibitor activity, GO:0005488~binding, GO:0005515~protein binding, GO:0005524~ATP binding, GO:0017076~purine nucleotide binding, GO:0030234~enzyme regulator activity, GO:0030554~adenyl nucleotide binding, GO:0032553~ribonucleotide binding, GO:0032555~purine ribonucleotide binding, GO:0032559~adenyl ribonucleotide binding, GO:0043021~ribonucleoprot…	GO:0005622~intracellular, GO:0005623~cell, GO:0005634~nucleus, GO:0005737~cytoplasm, GO:0005783~endoplasmic reticulum, GO:0005789~endoplasmic reticulum membrane, GO:0005793~ER-Golgi intermediate compartment, GO:0005829~cytosol, GO:0008303~caspase complex,
1420623_x_at	Hspa8	BC006722	heat shock protein 8	GO:0000074~regulation of progression through cell cycle, GO:0006457~protein folding, GO:0006458~'de novo' protein folding, GO:0006950~response to stress, GO:0006986~response to unfolded protein, GO:0007049~cell cycle, GO:0008152~metabolic process, GO:0009	GO:0000166~nucleotide binding, GO:0003824~catalytic activity, GO:0005488~binding, GO:0005515~protein binding, GO:0005524~ATP binding, GO:0016462~pyrophosphatase activity, GO:0016787~hydrolase activity, GO:0016817~hydrolase activity, acting on acid anhydrides, GO:0016818~hydrolase activity, acting on acid anhydrides, in phosphorus-containing anhydrides, GO:0016887~ATPase activity, GO:0017076~purin…	GO:0005622~intracellular, GO:0005623~cell, GO:0005634~nucleus, GO:0005737~cytoplasm, GO:0043226~organelle, GO:0043227~membrane-bound organelle, GO:0043229~intracellular organelle, GO:0043231~intracellular membrane-bound organelle, GO:0044424~intracellular part, GO:0044464~cell part,
1423804_a_at	Idil	BC004801	isopentenyl-diphosphate delta isomerase	GO:0006066~alcohol metabolic process, GO:0006629~lipid metabolic process, GO:0006694~steroid biosynthetic process, GO:0006695~cholesterol biosynthetic process, GO:0006720~isoprenoid metabolic process, GO:0006721~terpenoid metabolic process, GO:0008152~met	GO:0000287~magnesium ion binding, GO:0003824~catalytic activity, GO:0004452~isopentenyl-diphosphate delta-isomerase activity, GO:0005488~binding, GO:0016787~hydrolase activity, GO:0016853~isomerase activity, GO:0016860~intramolecular oxidoreductase activity, GO:0043167~ion binding, GO:0046872~metal ion binding,	GO:0005622~intracellular, GO:0005623~cell, GO:0005737~cytoplasm, GO:0005777~peroxisome, GO:0042579~microbody, GO:0043226~organelle, GO:0043227~membrane-bound organelle, GO:0043229~intracellular organelle, GO:0043231~intracellular membrane-bound organelle, GO:0044424~intracellular part, GO:0044444~cytoplasmic part, GO:0044464~cell part,
1451122_at	Idil	BC004801	isopentenyl-diphosphate delta isomerase	GO:0006139~nucleobase, nucleoside, nucleotide and nucleic acid metabolic process, GO:0006350~transcription, GO:0006351~transcription, DNA-dependent, GO:0006355~regulation of transcription, DNA-dependent, GO:0008152~metabolic process, GO:0009987~cellular p	GO:0000287~magnesium ion binding, GO:0003824~catalytic activity, GO:0004452~isopentenyl-diphosphate delta-isomerase activity, GO:0005488~binding, GO:0016787~hydrolase activity, GO:0016853~isomerase activity, GO:0016860~intramolecular oxidoreductase activity, GO:0043167~ion binding, GO:0046872~metal ion binding,	GO:0005622~intracellular, GO:0005623~cell, GO:0005737~cytoplasm, GO:0005777~peroxisome, GO:0042579~microbody, GO:0043226~organelle, GO:0043227~membrane-bound organelle, GO:0043229~intracellular organelle, GO:0043231~intracellular membrane-bound organelle, GO:0044424~intracellular part, GO:0044444~cytoplasmic part, GO:0044464~cell part,
1417933_at	Igfbp-6	NM_008344	insulin-like growth factor binding protein 6	GO:0000902~cell morphogenesis, GO:0001558~regulation of cell growth, GO:0008361~regulation of cell size, GO:0009653~anatomical structure morphogenesis, GO:0009987~cellular process, GO:0016043~cellular component organization and biogenesis, GO:0016049~cell growth, GO:0032502~developmental process, GO:0032989~cellular structure morphogenesis, GO:0040007~growth, GO:0040008~regulation of growth, GO:0…	GO:0005488~binding, GO:0005515~protein binding, GO:0005520~insulin-like growth factor binding, GO:0019838~growth factor binding,	GO:0005576~extracellular region, GO:0005615~extracellular space, GO:0044421~extracellular region part,
1427455_x_at	Igk	BI107286	immunoglobulin kappa chain, constant region ; immunoglobulin kappa chain variable 28 (V28) ; similar to anti-glycoprotein-B of human Cytomegalovirus immunoglobulin Vl chain ; similar to anti-PRSV coat protein monoclonal antibody PRSV-L 3-8 immunoglobulin light chain variable region	GO:0007154~cell communication, GO:0007165~signal transduction, GO:0009987~cellular process,	GO:0003823~antigen binding, GO:0005488~binding,
1427660_x_at	Igk	BC013496	immunoglobulin kappa chain, constant region ; immunoglobulin kappa chain variable 28 (V28) ; similar to anti-glycoprotein-B of human Cytomegalovirus immunoglobulin Vl chain ; similar to anti-PRSV coat protein monoclonal antibody PRSV-L 3-8 immunoglobulin light chain variable region	GO:0006139~nucleobase, nucleoside, nucleotide and nucleic acid metabolic process, GO:0006350~transcription, GO:0006351~transcription, DNA-dependent, GO:0006355~regulation of transcription, DNA-dependent, GO:0008152~metabolic process, GO:0009987~cellular p	GO:0003823~antigen binding, GO:0005488~binding,
1452417_x_at	Igk	AV057155	immunoglobulin kappa chain, constant region ; immunoglobulin kappa chain variable 28 (V28) ; RIKEN cDNA 2010205A11 gene ; similar to anti-glycoprotein-B of human Cytomegalovirus immunoglobulin Vl chain ; similar to anti-PRSV coat protein monoclonal antibody PRSV-L 3-8 immunoglobulin light chain variable region	GO:0000723~telomere maintenance, GO:0006139~nucleobase, nucleoside, nucleotide and nucleic acid metabolic process, GO:0006259~DNA metabolic process, GO:0006281~DNA repair, GO:0006457~protein folding, GO:0006915~apoptosis, GO:0006916~anti-apoptosis, GO:000	GO:0003823~antigen binding, GO:0005488~binding,
1452463_x_at	Igk-V8	BG966217	Immunoglobulin lambda chain, mAb 667
1424931_s_at	Igl-V1	M94350	immunoglobulin lambda chain, variable 1	GO:0000074~regulation of progression through cell cycle, GO:0000079~regulation of cyclin-dependent protein kinase activity, GO:0001775~cell activation, GO:0002376~immune system process, GO:0006469~negative regulation of protein kinase activity, GO:0006915	GO:0003823~antigen binding, GO:0005488~binding, GO:0005515~protein binding,
1416200_at	Il33	NM_133775	RIKEN cDNA 9230117N10 gene		GO:0005102~receptor binding, GO:0005125~cytokine activity, GO:0005488~binding, GO:0005515~protein binding,	GO:0005576~extracellular region, GO:0005615~extracellular space, GO:0005622~intracellular, GO:0005623~cell, GO:0005634~nucleus, GO:0043226~organelle, GO:0043227~membrane-bound organelle, GO:0043229~intracellular organelle, GO:0043231~intracellular membrane-bound organelle, GO:0044421~extracellular region part, GO:0044424~intracellular part, GO:0044464~cell part,
1439436_x_at	Incenp	BB418702	inner centromere protein	GO:0000087~M phase of mitotic cell cycle, GO:0000278~mitotic cell cycle, GO:0000279~M phase, GO:0006464~protein modification process, GO:0006512~ubiquitin cycle, GO:0007049~cell cycle, GO:0007067~mitosis, GO:0008152~metabolic process, GO:0009987~cellular process, GO:0019538~protein metabolic process, GO:0022402~cell cycle process, GO:0022403~cell cycle phase, GO:0043170~macromolecule metabolic pr…	GO:0005488~binding, GO:0005515~protein binding,	GO:0000228~nuclear chromosome, GO:0000775~chromosome, pericentric region, GO:0000785~chromatin, GO:0000792~heterochromatin, GO:0000793~condensed chromosome, GO:0000794~condensed nuclear chromosome, GO:0000795~synaptonemal complex, GO:0000801~central eleme
1418393_a_at	Itga7	NM_008398	integrin alpha 7	GO:0000902~cell morphogenesis, GO:0001568~blood vessel development, GO:0001944~vasculature development, GO:0007154~cell communication, GO:0007155~cell adhesion, GO:0007165~signal transduction, GO:0007166~cell surface receptor linked signal transduction, G	GO:0004871~signal transducer activity, GO:0004872~receptor activity, GO:0005488~binding, GO:0005509~calcium ion binding, GO:0005515~protein binding, GO:0043167~ion binding, GO:0043169~cation binding, GO:0046872~metal ion binding, GO:0060089~molecular transducer activity,	GO:0005576~extracellular region, GO:0005615~extracellular space, GO:0005623~cell, GO:0005886~plasma membrane, GO:0005887~integral to plasma membrane, GO:0008305~integrin complex, GO:0016020~membrane, GO:0016021~integral to membrane, GO:0031224~intrinsic to membrane, GO:0031226~intrinsic to plasma membrane, GO:0032991~macromolecular complex, GO:0043234~protein complex, GO:0043235~receptor complex,…
1431808_a_at	Itih-4	AK004893	inter alpha-trypsin inhibitor, heavy chain 4	GO:0006457~protein folding, GO:0008152~metabolic process, GO:0009987~cellular process, GO:0019538~protein metabolic process, GO:0043170~macromolecule metabolic process, GO:0044237~cellular metabolic process, GO:0044238~primary metabolic process, GO:0044260~cellular macromolecule metabolic process, GO:0044267~cellular protein metabolic process,	GO:0001871~pattern binding, GO:0004857~enzyme inhibitor activity, GO:0004866~endopeptidase inhibitor activity, GO:0004867~serine-type endopeptidase inhibitor activity, GO:0005488~binding, GO:0005509~calcium ion binding, GO:0005539~glycosaminoglycan binding, GO:0005540~hyaluronic acid binding, GO:0030234~enzyme regulator activity, GO:0030246~carbohydrate binding, GO:0030247~polysaccharide binding,…	GO:0005622~intracellular, GO:0005623~cell, GO:0005737~cytoplasm, GO:0005886~plasma membrane, GO:0016020~membrane, GO:0044424~intracellular part, GO:0044464~cell part,
1437716_x_at	Kif22-ps	BB251322	kinesin family member 22	GO:0001775~cell activation, GO:0002376~immune system process, GO:0002520~immune system development, GO:0002521~leukocyte differentiation, GO:0006457~protein folding, GO:0006807~nitrogen compound metabolic process, GO:0006809~nitric oxide biosynthetic proc	GO:0000166~nucleotide binding, GO:0003676~nucleic acid binding, GO:0003677~DNA binding, GO:0003774~motor activity, GO:0003777~microtubule motor activity, GO:0005488~binding, GO:0005524~ATP binding, GO:0017076~purine nucleotide binding, GO:0030554~adenyl nucleotide binding, GO:0032553~ribonucleotide binding, GO:0032555~purine ribonucleotide binding, GO:0032559~adenyl ribonucleotide binding, GO:004…	GO:0000785~chromatin, GO:0005622~intracellular, GO:0005623~cell, GO:0005634~nucleus, GO:0005694~chromosome, GO:0005819~spindle, GO:0005856~cytoskeleton, GO:0005871~kinesin complex, GO:0005874~microtubule, GO:0005875~microtubule associated complex, GO:0015630~microtubule cytoskeleton, GO:0032991~macromolecular complex, GO:0043226~organelle, GO:0043227~membrane-bound organelle, GO:0043228~non-membr…
1451942_x_at	Klra20	AF288379	killer cell lectin-like receptor subfamily A, member 20	GO:0001568~blood vessel development, GO:0001944~vasculature development, GO:0006629~lipid metabolic process, GO:0006643~membrane lipid metabolic process, GO:0006665~sphingolipid metabolic process, GO:0006915~apoptosis, GO:0007154~cell communication, GO:00	GO:0004871~signal transducer activity, GO:0004872~receptor activity, GO:0060089~molecular transducer activity,	GO:0005623~cell, GO:0005886~plasma membrane, GO:0016020~membrane, GO:0044464~cell part,
1420647_a_at	Krt8	NM_031170	keratin complex 2, basic, gene 8 ; similar to cytokeratin EndoA - mouse	GO:0000902~cell morphogenesis, GO:0000904~cellular morphogenesis during differentiation, GO:0006464~protein modification process, GO:0006468~protein amino acid phosphorylation, GO:0006793~phosphorus metabolic process, GO:0006796~phosphate metabolic proces	GO:0000166~nucleotide binding, GO:0003824~catalytic activity, GO:0004672~protein kinase activity, GO:0005198~structural molecule activity, GO:0005200~structural constituent of cytoskeleton, GO:0005488~binding, GO:0005515~protein binding, GO:0005524~ATP binding, GO:0016301~kinase activity, GO:0016740~transferase activity, GO:0016772~transferase activity, transferring phosphorus-containing groups, …	GO:0005622~intracellular, GO:0005623~cell, GO:0005737~cytoplasm, GO:0005856~cytoskeleton, GO:0005882~intermediate filament, GO:0005886~plasma membrane, GO:0016020~membrane, GO:0030016~myofibril, GO:0030017~sarcomere, GO:0030018~Z disc, GO:0031674~I band, GO:0042383~sarcolemma, GO:0043226~organelle, GO:0043228~non-membrane-bound organelle, GO:0043229~intracellular organelle, GO:0043232~intracellul…
1435989_x_at	Krt8	AW322280	keratin complex 2, basic, gene 8 ; similar to cytokeratin EndoA - mouse	GO:0006464~protein modification process, GO:0006468~protein amino acid phosphorylation, GO:0006793~phosphorus metabolic process, GO:0006796~phosphate metabolic process, GO:0006915~apoptosis, GO:0008152~metabolic process, GO:0008219~cell death, GO:0008283~	GO:0000166~nucleotide binding, GO:0003824~catalytic activity, GO:0004672~protein kinase activity, GO:0005198~structural molecule activity, GO:0005200~structural constituent of cytoskeleton, GO:0005488~binding, GO:0005515~protein binding, GO:0005524~ATP binding, GO:0016301~kinase activity, GO:0016740~transferase activity, GO:0016772~transferase activity, transferring phosphorus-containing groups, …	GO:0005622~intracellular, GO:0005623~cell, GO:0005737~cytoplasm, GO:0005856~cytoskeleton, GO:0005882~intermediate filament, GO:0005886~plasma membrane, GO:0016020~membrane, GO:0030016~myofibril, GO:0030017~sarcomere, GO:0030018~Z disc, GO:0031674~I band, GO:0042383~sarcolemma, GO:0043226~organelle, GO:0043228~non-membrane-bound organelle, GO:0043229~intracellular organelle, GO:0043232~intracellul…
1421207_at	Lif	AF065917	leukemia inhibitory factor	GO:0002376~immune system process, GO:0003001~generation of a signal involved in cell-cell signaling, GO:0006464~protein modification process, GO:0006468~protein amino acid phosphorylation, GO:0006793~phosphorus metabolic process, GO:0006796~phosphate meta	GO:0005102~receptor binding, GO:0005125~cytokine activity, GO:0005146~leukemia inhibitory factor receptor binding, GO:0005488~binding, GO:0005515~protein binding, GO:0008083~growth factor activity,	GO:0005576~extracellular region, GO:0005615~extracellular space, GO:0044421~extracellular region part,
1416121_at	Lox	M65143	lysyl oxidase	GO:0001568~blood vessel development, GO:0001944~vasculature development, GO:0007154~cell communication, GO:0007165~signal transduction, GO:0007166~cell surface receptor linked signal transduction, GO:0007167~enzyme linked receptor protein signaling pathwa	GO:0003824~catalytic activity, GO:0004720~protein-lysine 6-oxidase activity, GO:0005488~binding, GO:0005507~copper ion binding, GO:0005515~protein binding, GO:0016491~oxidoreductase activity, GO:0016638~oxidoreductase activity, acting on the CH-NH2 group of donors, GO:0016641~oxidoreductase activity, acting on the CH-NH2 group of donors, oxygen as acceptor, GO:0043167~ion binding, GO:0043169~cati…	GO:0005576~extracellular region, GO:0005578~proteinaceous extracellular matrix, GO:0005581~collagen, GO:0005615~extracellular space, GO:0031012~extracellular matrix, GO:0044420~extracellular matrix part, GO:0044421~extracellular region part,
1417290_at	Lrg1	NM_029796	leucine-rich alpha-2-glycoprotein 1			GO:0005576~extracellular region, GO:0005615~extracellular space, GO:0044421~extracellular region part,
1419135_at	Ltb	NM_008518	lymphotoxin B	GO:0002376~immune system process, GO:0002520~immune system development, GO:0006955~immune response, GO:0007275~multicellular organismal development, GO:0032501~multicellular organismal process, GO:0032502~developmental process, GO:0048513~organ development, GO:0048534~hemopoietic or lymphoid organ development, GO:0048535~lymph node development, GO:0048731~system development, GO:0048856~anatomical…	GO:0005102~receptor binding, GO:0005125~cytokine activity, GO:0005164~tumor necrosis factor receptor binding, GO:0005488~binding, GO:0005515~protein binding, GO:0032813~tumor necrosis factor receptor superfamily binding,	GO:0005576~extracellular region, GO:0005615~extracellular space, GO:0005623~cell, GO:0005886~plasma membrane, GO:0016020~membrane, GO:0016021~integral to membrane, GO:0031224~intrinsic to membrane, GO:0044421~extracellular region part, GO:0044425~membrane part, GO:0044464~cell part,
1416930_at	Ly6d	NM_010742	lymphocyte antigen 6 complex, locus D	GO:0006952~defense response, GO:0050896~response to stimulus,	GO:0005488~binding, GO:0005543~phospholipid binding, GO:0008289~lipid binding, GO:0035091~phosphoinositide binding, GO:0048503~GPI anchor binding,	GO:0005576~extracellular region, GO:0005615~extracellular space, GO:0005623~cell, GO:0005886~plasma membrane, GO:0016020~membrane, GO:0044421~extracellular region part, GO:0044464~cell part,
1418616_at	Mafk	NM_010757	v-maf musculoaponeurotic fibrosarcoma oncogene family, protein K (avian)	GO:0000074~regulation of progression through cell cycle, GO:0006139~nucleobase, nucleoside, nucleotide and nucleic acid metabolic process, GO:0006350~transcription, GO:0006351~transcription, DNA-dependent, GO:0006355~regulation of transcription, DNA-depen	GO:0003676~nucleic acid binding, GO:0003677~DNA binding, GO:0003700~transcription factor activity, GO:0005488~binding, GO:0005515~protein binding, GO:0030528~transcription regulator activity, GO:0043565~sequence-specific DNA binding, GO:0046983~protein dimerization activity,	GO:0005622~intracellular, GO:0005623~cell, GO:0005634~nucleus, GO:0043226~organelle, GO:0043227~membrane-bound organelle, GO:0043229~intracellular organelle, GO:0043231~intracellular membrane-bound organelle, GO:0044424~intracellular part, GO:0044464~cell part,
1448871_at	Mapk13	NM_011950	mitogen activated protein kinase 13	GO:0006810~transport, GO:0051179~localization, GO:0051234~establishment of localization,	GO:0000166~nucleotide binding, GO:0003824~catalytic activity, GO:0004672~protein kinase activity, GO:0004674~protein serine/threonine kinase activity, GO:0004707~MAP kinase activity, GO:0004713~protein-tyrosine kinase activity, GO:0004871~signal transducer activity, GO:0005488~binding, GO:0005515~protein binding, GO:0005524~ATP binding, GO:0016301~kinase activity, GO:0016740~transferase activity,…
1449498_at	Marco	NM_010766	macrophage receptor with collagenous structure		GO:0003824~catalytic activity, GO:0004720~protein-lysine 6-oxidase activity, GO:0004871~signal transducer activity, GO:0004872~receptor activity, GO:0004888~transmembrane receptor activity, GO:0005044~scavenger receptor activity, GO:0005488~binding, GO:0005507~copper ion binding, GO:0016491~oxidoreductase activity, GO:0016638~oxidoreductase activity, acting on the CH-NH2 group of donors, GO:00166…	GO:0005622~intracellular, GO:0005623~cell, GO:0005737~cytoplasm, GO:0016020~membrane, GO:0016021~integral to membrane, GO:0031224~intrinsic to membrane, GO:0044424~intracellular part, GO:0044425~membrane part, GO:0044464~cell part,
1423147_at	Mat1a	AW551830	methionine adenosyltransferase I, alpha	GO:0006730~one-carbon compound metabolic process, GO:0008152~metabolic process, GO:0009987~cellular process, GO:0044237~cellular metabolic process,	GO:0000166~nucleotide binding, GO:0000287~magnesium ion binding, GO:0003824~catalytic activity, GO:0004478~methionine adenosyltransferase activity, GO:0005488~binding, GO:0005524~ATP binding, GO:0016740~transferase activity, GO:0016765~transferase activity, transferring alkyl or aryl (other than methyl) groups, GO:0017076~purine nucleotide binding, GO:0030554~adenyl nucleotide binding, GO:0030955…
1415945_at	Mcm5	NM_008566	minichromosome maintenance deficient 5, cell division cycle 46 (S. cerevisiae)	GO:0006139~nucleobase, nucleoside, nucleotide and nucleic acid metabolic process, GO:0006259~DNA metabolic process, GO:0006260~DNA replication, GO:0006261~DNA-dependent DNA replication, GO:0006270~DNA replication initiation, GO:0006350~transcription, GO:0	GO:0000166~nucleotide binding, GO:0003676~nucleic acid binding, GO:0003677~DNA binding, GO:0003824~catalytic activity, GO:0005488~binding, GO:0005515~protein binding, GO:0005524~ATP binding, GO:0008094~DNA-dependent ATPase activity, GO:0016462~pyrophosphatase activity, GO:0016787~hydrolase activity, GO:0016817~hydrolase activity, acting on acid anhydrides, GO:0016818~hydrolase activity, acting on…	GO:0005622~intracellular, GO:0005623~cell, GO:0005634~nucleus, GO:0043226~organelle, GO:0043227~membrane-bound organelle, GO:0043229~intracellular organelle, GO:0043231~intracellular membrane-bound organelle, GO:0044424~intracellular part, GO:0044464~cell part,
1450992_a_at	Meis1	AW547821	myeloid ecotropic viral integration site 1	GO:0000074~regulation of progression through cell cycle, GO:0000087~M phase of mitotic cell cycle, GO:0000278~mitotic cell cycle, GO:0000279~M phase, GO:0007049~cell cycle, GO:0007067~mitosis, GO:0009987~cellular process, GO:0022402~cell cycle process, GO:0022403~cell cycle phase, GO:0050789~regulation of biological process, GO:0050794~regulation of cellular process, GO:0051301~cell division, GO:…	GO:0003676~nucleic acid binding, GO:0003677~DNA binding, GO:0003700~transcription factor activity, GO:0003702~RNA polymerase II transcription factor activity, GO:0003705~RNA polymerase II transcription factor activity, enhancer binding, GO:0005488~binding, GO:0005515~protein binding, GO:0030528~transcription regulator activity, GO:0043565~sequence-specific DNA binding,	GO:0005622~intracellular, GO:0005623~cell, GO:0005634~nucleus, GO:0005654~nucleoplasm, GO:0005667~transcription factor complex, GO:0031974~membrane-enclosed lumen, GO:0031981~nuclear lumen, GO:0032991~macromolecular complex, GO:0043226~organelle, GO:0043227~membrane-bound organelle, GO:0043229~intracellular organelle, GO:0043231~intracellular membrane-bound organelle, GO:0043233~organelle lumen, …
1434150_a_at	Mettl7a1	AV171622	RIKEN cDNA 3300001H21 gene ; UbiE-YGHL1 fusion protein	GO:0006915~apoptosis, GO:0008219~cell death, GO:0009987~cellular process, GO:0012501~programmed cell death, GO:0016265~death, GO:0030154~cell differentiation, GO:0032502~developmental process, GO:0048468~cell development, GO:0048869~cellular developmental process,	GO:0003824~catalytic activity, GO:0008168~methyltransferase activity, GO:0016740~transferase activity, GO:0016741~transferase activity, transferring one-carbon groups,
1424010_at	Mfap4	BC022666	microfibrillar-associated protein 4		GO:0005102~receptor binding, GO:0005488~binding, GO:0005509~calcium ion binding, GO:0005515~protein binding, GO:0043167~ion binding, GO:0043169~cation binding, GO:0046872~metal ion binding,	GO:0001527~microfibril, GO:0005576~extracellular region, GO:0005578~proteinaceous extracellular matrix, GO:0005615~extracellular space, GO:0031012~extracellular matrix, GO:0043205~fibril, GO:0044420~extracellular matrix part, GO:0044421~extracellular region part,
1456439_x_at	Mical1	BB209438	microtubule associated monoxygenase, calponin and LIM domain containing 1		GO:0003824~catalytic activity, GO:0004497~monooxygenase activity, GO:0005488~binding, GO:0005515~protein binding, GO:0008270~zinc ion binding, GO:0016491~oxidoreductase activity, GO:0017124~SH3 domain binding, GO:0019904~protein domain specific binding, GO:0043167~ion binding, GO:0043169~cation binding, GO:0046872~metal ion binding, GO:0046914~transition metal ion binding,	GO:0005622~intracellular, GO:0005623~cell, GO:0005737~cytoplasm, GO:0005856~cytoskeleton, GO:0005882~intermediate filament, GO:0043226~organelle, GO:0043228~non-membrane-bound organelle, GO:0043229~intracellular organelle, GO:0043232~intracellular non-membrane-bound organelle, GO:0044422~organelle part, GO:0044424~intracellular part, GO:0044430~cytoskeletal part, GO:0044446~intracellular organell…
1418945_at	Mmp3	NM_010809	matrix metallopeptidase 3	GO:0000270~peptidoglycan metabolic process, GO:0005975~carbohydrate metabolic process, GO:0006508~proteolysis, GO:0007586~digestion, GO:0008152~metabolic process, GO:0009056~catabolic process, GO:0009057~macromolecule catabolic process, GO:0009987~cellula	GO:0003824~catalytic activity, GO:0004175~endopeptidase activity, GO:0004222~metalloendopeptidase activity, GO:0004248~stromelysin 1 activity, GO:0005488~binding, GO:0005509~calcium ion binding, GO:0008233~peptidase activity, GO:0008270~zinc ion binding, GO:0016787~hydrolase activity, GO:0043167~ion binding, GO:0043169~cation binding, GO:0046872~metal ion binding, GO:0046914~transition metal ion …	GO:0005576~extracellular region, GO:0005578~proteinaceous extracellular matrix, GO:0005615~extracellular space, GO:0031012~extracellular matrix, GO:0044421~extracellular region part,
1450113_at	Mpp5	AW258373	membrane protein, palmitoylated 5 (MAGUK p55 subfamily member 5)		GO:0003824~catalytic activity, GO:0004385~guanylate kinase activity, GO:0005488~binding, GO:0005515~protein binding, GO:0016301~kinase activity, GO:0016740~transferase activity, GO:0016772~transferase activity, transferring phosphorus-containing groups, GO:0016776~phosphotransferase activity, phosphate group as acceptor, GO:0019201~nucleotide kinase activity, GO:0019205~nucleobase, nucleoside, nu…	GO:0005622~intracellular, GO:0005623~cell, GO:0005737~cytoplasm, GO:0005886~plasma membrane, GO:0005911~intercellular junction, GO:0005923~tight junction, GO:0016020~membrane, GO:0016021~integral to membrane, GO:0016327~apicolateral plasma membrane, GO:0030054~cell junction, GO:0031224~intrinsic to membrane, GO:0043296~apical junction complex, GO:0044424~intracellular part, GO:0044425~membrane pa…
1419598_at	Ms4a6d	NM_026835	membrane-spanning 4-domains, subfamily A, member 6D	GO:0007154~cell communication, GO:0007165~signal transduction, GO:0009987~cellular process,	GO:0004871~signal transducer activity, GO:0004872~receptor activity, GO:0060089~molecular transducer activity,	GO:0005623~cell, GO:0016020~membrane, GO:0016021~integral to membrane, GO:0031224~intrinsic to membrane, GO:0044425~membrane part, GO:0044464~cell part,
1422557_s_at	Mt1	NM_013602	metallothionein 1	GO:0006873~cellular ion homeostasis, GO:0006875~cellular metal ion homeostasis, GO:0006882~cellular zinc ion homeostasis, GO:0007154~cell communication, GO:0007165~signal transduction, GO:0007242~intracellular signaling cascade, GO:0007263~nitric oxide me	GO:0005488~binding, GO:0005507~copper ion binding, GO:0008270~zinc ion binding, GO:0043167~ion binding, GO:0043169~cation binding, GO:0046872~metal ion binding, GO:0046914~transition metal ion binding,	GO:0000323~lytic vacuole, GO:0005622~intracellular, GO:0005623~cell, GO:0005737~cytoplasm, GO:0005764~lysosome, GO:0005773~vacuole, GO:0005829~cytosol, GO:0043226~organelle, GO:0043227~membrane-bound organelle, GO:0043229~intracellular organelle, GO:0043231~intracellular membrane-bound organelle, GO:0044424~intracellular part, GO:0044444~cytoplasmic part, GO:0044464~cell part,
1428942_at	Mt2	AA796766	metallothionein 2		GO:0005488~binding, GO:0008270~zinc ion binding, GO:0043167~ion binding, GO:0043169~cation binding, GO:0046872~metal ion binding, GO:0046914~transition metal ion binding,
1448663_s_at	Mvd	NM_138656	mevalonate (diphospho) decarboxylase		GO:0000166~nucleotide binding, GO:0003824~catalytic activity, GO:0004163~diphosphomevalonate decarboxylase activity, GO:0005488~binding, GO:0005524~ATP binding, GO:0016301~kinase activity, GO:0016740~transferase activity, GO:0016772~transferase activity, transferring phosphorus-containing groups, GO:0016829~lyase activity, GO:0016830~carbon-carbon lyase activity, GO:0016831~carboxy-lyase activity…
1422089_at	Ncr1	NM_010746	natural cytotoxicity triggering receptor 1	GO:0006952~defense response, GO:0050896~response to stimulus,	GO:0004871~signal transducer activity, GO:0004872~receptor activity, GO:0060089~molecular transducer activity,	GO:0005576~extracellular region, GO:0005615~extracellular space, GO:0005623~cell, GO:0005886~plasma membrane, GO:0016020~membrane, GO:0016021~integral to membrane, GO:0031224~intrinsic to membrane, GO:0044421~extracellular region part, GO:0044425~membrane part, GO:0044464~cell part,
1419161_a_at	Nox4	AB041034	NADPH oxidase 4	GO:0000902~cell morphogenesis, GO:0001894~tissue homeostasis, GO:0006091~generation of precursor metabolites and energy, GO:0006118~electron transport, GO:0006800~oxygen and reactive oxygen species metabolic process, GO:0006801~superoxide metabolic proces	GO:0000166~nucleotide binding, GO:0003824~catalytic activity, GO:0005488~binding, GO:0005506~iron ion binding, GO:0016175~superoxide-generating NADPH oxidase activity, GO:0016491~oxidoreductase activity, GO:0016651~oxidoreductase activity, acting on NADH or NADPH, GO:0017076~purine nucleotide binding, GO:0030554~adenyl nucleotide binding, GO:0043167~ion binding, GO:0043169~cation binding, GO:0046…	GO:0005622~intracellular, GO:0005623~cell, GO:0005737~cytoplasm, GO:0005783~endoplasmic reticulum, GO:0005886~plasma membrane, GO:0016020~membrane, GO:0016021~integral to membrane, GO:0030054~cell junction, GO:0031224~intrinsic to membrane, GO:0043226~organelle, GO:0043227~membrane-bound organelle, GO:0043229~intracellular organelle, GO:0043231~intracellular membrane-bound organelle, GO:0044424~i…
1448024_at	Npr3	BG080055	RIKEN cDNA B430320C24 gene	GO:0000087~M phase of mitotic cell cycle, GO:0000278~mitotic cell cycle, GO:0000279~M phase, GO:0000910~cytokinesis, GO:0007049~cell cycle, GO:0007059~chromosome segregation, GO:0007067~mitosis, GO:0009987~cellular process, GO:0022402~cell cycle process, GO:0022403~cell cycle phase, GO:0051301~cell division,
1450286_at	Npr3	NM_008728	natriuretic peptide receptor 3	GO:0006810~transport, GO:0006897~endocytosis, GO:0006909~phagocytosis, GO:0006911~phagocytosis, engulfment, GO:0006915~apoptosis, GO:0006928~cell motility, GO:0006996~organelle organization and biogenesis, GO:0007010~cytoskeleton organization and biogenes	GO:0001584~rhodopsin-like receptor activity, GO:0001653~peptide receptor activity, GO:0004871~signal transducer activity, GO:0004872~receptor activity, GO:0004888~transmembrane receptor activity, GO:0004930~G-protein coupled receptor activity, GO:0005488~binding, GO:0031404~chloride ion binding, GO:0042277~peptide binding, GO:0043167~ion binding, GO:0043168~anion binding, GO:0060089~molecular tra…	GO:0005576~extracellular region, GO:0005615~extracellular space, GO:0005623~cell, GO:0016020~membrane, GO:0016021~integral to membrane, GO:0031224~intrinsic to membrane, GO:0044421~extracellular region part, GO:0044425~membrane part, GO:0044464~cell part,
1416958_at	Nr1d2	NM_011584	nuclear receptor subfamily 1, group D, member 2	GO:0006139~nucleobase, nucleoside, nucleotide and nucleic acid metabolic process, GO:0006350~transcription, GO:0006351~transcription, DNA-dependent, GO:0006355~regulation of transcription, DNA-dependent, GO:0008152~metabolic process, GO:0009987~cellular p	GO:0003676~nucleic acid binding, GO:0003677~DNA binding, GO:0003700~transcription factor activity, GO:0003707~steroid hormone receptor activity, GO:0004871~signal transducer activity, GO:0004872~receptor activity, GO:0004879~ligand-dependent nuclear receptor activity, GO:0004887~thyroid hormone receptor activity, GO:0005488~binding, GO:0008270~zinc ion binding, GO:0030528~transcription regulator …	GO:0005622~intracellular, GO:0005623~cell, GO:0005634~nucleus, GO:0043226~organelle, GO:0043227~membrane-bound organelle, GO:0043229~intracellular organelle, GO:0043231~intracellular membrane-bound organelle, GO:0044424~intracellular part, GO:0044464~cell part,
1450512_at	Ntn4	AF281278	netrin 4		GO:0005198~structural molecule activity, GO:0005488~binding, GO:0005515~protein binding,	GO:0005576~extracellular region, GO:0005578~proteinaceous extracellular matrix, GO:0005604~basement membrane, GO:0005615~extracellular space, GO:0031012~extracellular matrix, GO:0044420~extracellular matrix part, GO:0044421~extracellular region part,
1418674_at	Osmr	AB015978	oncostatin M receptor	GO:0007154~cell communication, GO:0007165~signal transduction, GO:0007166~cell surface receptor linked signal transduction, GO:0009987~cellular process,	GO:0004871~signal transducer activity, GO:0004872~receptor activity, GO:0004888~transmembrane receptor activity, GO:0004924~oncostatin-M receptor activity, GO:0060089~molecular transducer activity,	GO:0005576~extracellular region, GO:0005615~extracellular space, GO:0005623~cell, GO:0005886~plasma membrane, GO:0005887~integral to plasma membrane, GO:0016020~membrane, GO:0016021~integral to membrane, GO:0031224~intrinsic to membrane, GO:0031226~intrinsic to plasma membrane, GO:0044421~extracellular region part, GO:0044425~membrane part, GO:0044459~plasma membrane part, GO:0044464~cell part,
1438902_a_at	OTTMUSG00000006249	C77287	similar to heat shock protein 1, alpha	GO:0000375~RNA splicing, via transesterification reactions, GO:0000377~RNA splicing, via transesterification reactions with bulged adenosine as nucleophile, GO:0000398~nuclear mRNA splicing, via spliceosome, GO:0006139~nucleobase, nucleoside, nucleotide a
1426519_at	P4ha1	AI314028	procollagen-proline, 2-oxoglutarate 4-dioxygenase (proline 4-hydroxylase), alpha 1 polypeptide	GO:0001501~skeletal development, GO:0001525~angiogenesis, GO:0001568~blood vessel development, GO:0001944~vasculature development, GO:0002009~morphogenesis of an epithelium, GO:0006139~nucleobase, nucleoside, nucleotide and nucleic acid metabolic process,	GO:0003824~catalytic activity, GO:0004656~procollagen-proline 4-dioxygenase activity, GO:0005488~binding, GO:0005506~iron ion binding, GO:0016491~oxidoreductase activity, GO:0016701~oxidoreductase activity, acting on single donors with incorporation of mo	GO:0005576~extracellular region, GO:0005615~extracellular space, GO:0005622~intracellular, GO:0005623~cell, GO:0005737~cytoplasm, GO:0005783~endoplasmic reticulum, GO:0043226~organelle, GO:0043227~membrane-bound organelle, GO:0043229~intracellular organelle, GO:0043231~intracellular membrane-bound organelle, GO:0044421~extracellular region part, GO:0044424~intracellular part, GO:0044444~cytoplasm…
1424341_s_at	Pcdhac1	AW146252	protocadherin alpha 4 ; protocadherin alpha 6 ; protocadherin alpha 7 ; protocadherin alpha 5 ; protocadherin alpha 11 ; protocadherin alpha 10 ; protocadherin alpha 1 ; protocadherin alpha 9 ; protocadherin alpha 3 ; protocadherin alpha 12 ; protocadherin alpha 2 ; protocadherin alpha 8 ; protocadherin alpha subfamily C, 1 ; protocadherin alpha subfamily C, 2	GO:0007154~cell communication, GO:0007155~cell adhesion, GO:0007165~signal transduction, GO:0009987~cellular process, GO:0022610~biological adhesion,	GO:0005488~binding, GO:0005509~calcium ion binding, GO:0005515~protein binding, GO:0043167~ion binding, GO:0043169~cation binding, GO:0046872~metal ion binding,	GO:0000267~cell fraction, GO:0005623~cell, GO:0005624~membrane fraction, GO:0016020~membrane, GO:0016021~integral to membrane, GO:0031224~intrinsic to membrane, GO:0044425~membrane part, GO:0044464~cell part,
1451527_at	Pcolce2	AF352788	procollagen C-endopeptidase enhancer 2	GO:0006464~protein modification process, GO:0006468~protein amino acid phosphorylation, GO:0006508~proteolysis, GO:0006793~phosphorus metabolic process, GO:0006796~phosphate metabolic process, GO:0007154~cell communication, GO:0007165~signal transduction,	GO:0001871~pattern binding, GO:0005488~binding, GO:0005515~protein binding, GO:0005539~glycosaminoglycan binding, GO:0008201~heparin binding, GO:0030246~carbohydrate binding, GO:0030247~polysaccharide binding,	GO:0005576~extracellular region, GO:0005615~extracellular space, GO:0044421~extracellular region part,
1451406_a_at	Pcsk5	BC013068	proprotein convertase subtilisin/kexin type 5	GO:0006066~alcohol metabolic process, GO:0006629~lipid metabolic process, GO:0006694~steroid biosynthetic process, GO:0006695~cholesterol biosynthetic process, GO:0006720~isoprenoid metabolic process, GO:0006721~terpenoid metabolic process, GO:0008152~met	GO:0000166~nucleotide binding, GO:0003824~catalytic activity, GO:0004175~endopeptidase activity, GO:0004252~serine-type endopeptidase activity, GO:0004672~protein kinase activity, GO:0004713~protein-tyrosine kinase activity, GO:0004714~transmembrane recep	GO:0005576~extracellular region, GO:0005615~extracellular space, GO:0005623~cell, GO:0016020~membrane, GO:0016021~integral to membrane, GO:0031224~intrinsic to membrane, GO:0044421~extracellular region part, GO:0044425~membrane part, GO:0044464~cell part,
1418711_at	Pdgfa	BB371842	platelet derived growth factor, alpha	GO:0000074~regulation of progression through cell cycle, GO:0000902~cell morphogenesis, GO:0001525~angiogenesis, GO:0001568~blood vessel development, GO:0001932~regulation of protein amino acid phosphorylation, GO:0001944~vasculature development, GO:00060	GO:0005102~receptor binding, GO:0005488~binding, GO:0005515~protein binding, GO:0008083~growth factor activity,	GO:0005576~extracellular region, GO:0005615~extracellular space, GO:0005623~cell, GO:0005902~microvillus, GO:0016020~membrane, GO:0042995~cell projection, GO:0044421~extracellular region part, GO:0044464~cell part,
1449187_at	Pdgfa	BB371842	platelet derived growth factor, alpha	GO:0000270~peptidoglycan metabolic process, GO:0002376~immune system process, GO:0005975~carbohydrate metabolic process, GO:0006915~apoptosis, GO:0006952~defense response, GO:0006955~immune response, GO:0008152~metabolic process, GO:0008219~cell death, GO	GO:0005102~receptor binding, GO:0005488~binding, GO:0005515~protein binding, GO:0008083~growth factor activity,	GO:0005576~extracellular region, GO:0005615~extracellular space, GO:0005623~cell, GO:0005902~microvillus, GO:0016020~membrane, GO:0042995~cell projection, GO:0044421~extracellular region part, GO:0044464~cell part,
1433924_at	Peg3	BM200248	Peg3 mRNA for zinc finger protein	GO:0005975~carbohydrate metabolic process, GO:0006022~aminoglycan metabolic process, GO:0006807~nitrogen compound metabolic process, GO:0008152~metabolic process, GO:0009308~amine metabolic process, GO:0009987~cellular process, GO:0030203~glycosaminoglycan metabolic process, GO:0030212~hyaluronan metabolic process, GO:0043170~macromolecule metabolic process, GO:0044237~cellular metabolic process,…	GO:0003676~nucleic acid binding, GO:0005488~binding, GO:0008270~zinc ion binding, GO:0043167~ion binding, GO:0043169~cation binding, GO:0046872~metal ion binding, GO:0046914~transition metal ion binding,	GO:0005622~intracellular, GO:0005623~cell, GO:0005634~nucleus, GO:0005737~cytoplasm, GO:0043226~organelle, GO:0043227~membrane-bound organelle, GO:0043229~intracellular organelle, GO:0043231~intracellular membrane-bound organelle, GO:0044424~intracellular part, GO:0044464~cell part,
1417602_at	Per2	AF035830	period homolog 2 (Drosophila)	GO:0000160~two-component signal transduction system (phosphorelay), GO:0006139~nucleobase, nucleoside, nucleotide and nucleic acid metabolic process, GO:0006350~transcription, GO:0006351~transcription, DNA-dependent, GO:0006355~regulation of transcription	GO:0000155~two-component sensor activity, GO:0003824~catalytic activity, GO:0004672~protein kinase activity, GO:0004673~protein histidine kinase activity, GO:0004871~signal transducer activity, GO:0005488~binding, GO:0005515~protein binding, GO:0016301~kinase activity, GO:0016740~transferase activity, GO:0016772~transferase activity, transferring phosphorus-containing groups, GO:0016773~phosphotr…	GO:0005622~intracellular, GO:0005623~cell, GO:0005634~nucleus, GO:0005737~cytoplasm, GO:0043226~organelle, GO:0043227~membrane-bound organelle, GO:0043229~intracellular organelle, GO:0043231~intracellular membrane-bound organelle, GO:0044424~intracellular part, GO:0044464~cell part,
1417603_at	Per2	AF035830	period homolog 2 (Drosophila)	GO:0000160~two-component signal transduction system (phosphorelay), GO:0006139~nucleobase, nucleoside, nucleotide and nucleic acid metabolic process, GO:0006350~transcription, GO:0006351~transcription, DNA-dependent, GO:0006355~regulation of transcription	GO:0000155~two-component sensor activity, GO:0003824~catalytic activity, GO:0004672~protein kinase activity, GO:0004673~protein histidine kinase activity, GO:0004871~signal transducer activity, GO:0005488~binding, GO:0005515~protein binding, GO:0016301~kinase activity, GO:0016740~transferase activity, GO:0016772~transferase activity, transferring phosphorus-containing groups, GO:0016773~phosphotr…	GO:0005622~intracellular, GO:0005623~cell, GO:0005634~nucleus, GO:0005737~cytoplasm, GO:0043226~organelle, GO:0043227~membrane-bound organelle, GO:0043229~intracellular organelle, GO:0043231~intracellular membrane-bound organelle, GO:0044424~intracellular part, GO:0044464~cell part,
1421087_at	Per3	NM_011067	period homolog 3 (Drosophila)	GO:0000160~two-component signal transduction system (phosphorelay), GO:0006139~nucleobase, nucleoside, nucleotide and nucleic acid metabolic process, GO:0006350~transcription, GO:0006351~transcription, DNA-dependent, GO:0006355~regulation of transcription	GO:0000155~two-component sensor activity, GO:0003824~catalytic activity, GO:0004672~protein kinase activity, GO:0004673~protein histidine kinase activity, GO:0004871~signal transducer activity, GO:0016301~kinase activity, GO:0016740~transferase activity, GO:0016772~transferase activity, transferring phosphorus-containing groups, GO:0016773~phosphotransferase activity, alcohol group as acceptor, G…	GO:0005622~intracellular, GO:0005623~cell, GO:0005634~nucleus, GO:0005737~cytoplasm, GO:0043226~organelle, GO:0043227~membrane-bound organelle, GO:0043229~intracellular organelle, GO:0043231~intracellular membrane-bound organelle, GO:0044424~intracellular part, GO:0044464~cell part,
1436771_x_at	Pgd	BB314208	phosphogluconate dehydrogenase	GO:0001516~prostaglandin biosynthetic process, GO:0003008~system process, GO:0003013~circulatory system process, GO:0006082~organic acid metabolic process, GO:0006091~generation of precursor metabolites and energy, GO:0006118~electron transport, GO:000662	GO:0003824~catalytic activity, GO:0004616~phosphogluconate dehydrogenase (decarboxylating) activity, GO:0005488~binding, GO:0008114~phosphogluconate 2-dehydrogenase activity, GO:0016491~oxidoreductase activity, GO:0016614~oxidoreductase activity, acting on CH-OH group of donors, GO:0016616~oxidoreductase activity, acting on the CH-OH group of donors, NAD or NADP as acceptor, GO:0048037~cofactor b…
1449184_at	Pglyrp1	NM_009402	peptidoglycan recognition protein 1	GO:0006464~protein modification process, GO:0006468~protein amino acid phosphorylation, GO:0006793~phosphorus metabolic process, GO:0006796~phosphate metabolic process, GO:0008152~metabolic process, GO:0009987~cellular process, GO:0016310~phosphorylation, GO:0019538~protein metabolic process, GO:0043170~macromolecule metabolic process, GO:0043283~biopolymer metabolic process, GO:0043412~biopolyme…	GO:0001871~pattern binding, GO:0003824~catalytic activity, GO:0004871~signal transducer activity, GO:0004872~receptor activity, GO:0005102~receptor binding, GO:0005125~cytokine activity, GO:0005488~binding, GO:0005515~protein binding, GO:0008329~pattern recognition receptor activity, GO:0008745~N-acetylmuramoyl-L-alanine amidase activity, GO:0016019~peptidoglycan receptor activity, GO:0016787~hyd…	GO:0005576~extracellular region, GO:0005615~extracellular space, GO:0005622~intracellular, GO:0005623~cell, GO:0005737~cytoplasm, GO:0044421~extracellular region part, GO:0044424~intracellular part, GO:0044464~cell part,
1450060_at	Pigr	NM_011082	polymeric immunoglobulin receptor	GO:0006464~protein modification process, GO:0006468~protein amino acid phosphorylation, GO:0006486~protein amino acid glycosylation, GO:0006487~protein amino acid N-linked glycosylation, GO:0006793~phosphorus metabolic process, GO:0006796~phosphate metabo	GO:0004871~signal transducer activity, GO:0004872~receptor activity, GO:0060089~molecular transducer activity,	GO:0005623~cell, GO:0016020~membrane, GO:0016021~integral to membrane, GO:0031224~intrinsic to membrane, GO:0044425~membrane part, GO:0044464~cell part,
1427327_at	Pilra	BB775785	paired immunoglobin-like type 2 receptor alpha		GO:0004871~signal transducer activity, GO:0004872~receptor activity, GO:0005488~binding, GO:0005515~protein binding, GO:0060089~molecular transducer activity,	GO:0005623~cell, GO:0016020~membrane, GO:0016021~integral to membrane, GO:0031224~intrinsic to membrane, GO:0044425~membrane part, GO:0044464~cell part,
1435458_at	Pim-1	AI323550	proviral integration site 1		GO:0000166~nucleotide binding, GO:0003824~catalytic activity, GO:0004672~protein kinase activity, GO:0004674~protein serine/threonine kinase activity, GO:0004713~protein-tyrosine kinase activity, GO:0005488~binding, GO:0005524~ATP binding, GO:0016301~kinase activity, GO:0016740~transferase activity, GO:0016772~transferase activity, transferring phosphorus-containing groups, GO:0016773~phosphotran…	GO:0005622~intracellular, GO:0005623~cell, GO:0005634~nucleus, GO:0005737~cytoplasm, GO:0043226~organelle, GO:0043227~membrane-bound organelle, GO:0043229~intracellular organelle, GO:0043231~intracellular membrane-bound organelle, GO:0044424~intracellular part, GO:0044464~cell part,
1422079_at	Pkch	NM_008856	protein kinase C, eta	GO:0006464~protein modification process, GO:0006468~protein amino acid phosphorylation, GO:0006793~phosphorus metabolic process, GO:0006796~phosphate metabolic process, GO:0007154~cell communication, GO:0007165~signal transduction, GO:0007242~intracellular signaling cascade, GO:0008152~metabolic process, GO:0009987~cellular process, GO:0016310~phosphorylation, GO:0019538~protein metabolic process…	GO:0000166~nucleotide binding, GO:0001565~phorbol ester receptor activity, GO:0003824~catalytic activity, GO:0004672~protein kinase activity, GO:0004674~protein serine/threonine kinase activity, GO:0004697~protein kinase C activity, GO:0004713~protein-tyr
1426208_x_at	Plagl1	AF147785	pleiomorphic adenoma gene-like 1		GO:0003676~nucleic acid binding, GO:0003677~DNA binding, GO:0005488~binding, GO:0008270~zinc ion binding, GO:0043167~ion binding, GO:0043169~cation binding, GO:0046872~metal ion binding, GO:0046914~transition metal ion binding,	GO:0005622~intracellular, GO:0005623~cell, GO:0044464~cell part,
1422706_at	Pmepa1	AV370981	transmembrane, prostate androgen induced RNA	GO:0007154~cell communication, GO:0007165~signal transduction, GO:0007242~intracellular signaling cascade, GO:0009987~cellular process, GO:0030518~steroid hormone receptor signaling pathway, GO:0030521~androgen receptor signaling pathway, GO:0030522~intracellular receptor-mediated signaling pathway,	GO:0005488~binding, GO:0005515~protein binding,	GO:0005623~cell, GO:0016020~membrane, GO:0016021~integral to membrane, GO:0031224~intrinsic to membrane, GO:0044425~membrane part, GO:0044464~cell part,
1450201_at	Proz	NM_025834	protein Z, vitamin K-dependent plasma glycoprotein	GO:0006139~nucleobase, nucleoside, nucleotide and nucleic acid metabolic process, GO:0006350~transcription, GO:0006351~transcription, DNA-dependent, GO:0006355~regulation of transcription, DNA-dependent, GO:0006357~regulation of transcription from RNA pol	GO:0003824~catalytic activity, GO:0004175~endopeptidase activity, GO:0004252~serine-type endopeptidase activity, GO:0004263~chymotrypsin activity, GO:0004295~trypsin activity, GO:0005488~binding, GO:0005509~calcium ion binding, GO:0008233~peptidase activity, GO:0008236~serine-type peptidase activity, GO:0016787~hydrolase activity, GO:0017171~serine hydrolase activity, GO:0043167~ion binding, GO:0…	GO:0005576~extracellular region, GO:0005615~extracellular space, GO:0044421~extracellular region part,
1417262_at	Ptgs1	M94967	prostaglandin-endoperoxide synthase 2	GO:0001516~prostaglandin biosynthetic process, GO:0001942~hair follicle development, GO:0003008~system process, GO:0003013~circulatory system process, GO:0006082~organic acid metabolic process, GO:0006091~generation of precursor metabolites and energy, GO	GO:0003824~catalytic activity, GO:0004601~peroxidase activity, GO:0004666~prostaglandin-endoperoxide synthase activity, GO:0005488~binding, GO:0005506~iron ion binding, GO:0016209~antioxidant activity, GO:0016491~oxidoreductase activity, GO:0016684~oxidoreductase activity, acting on peroxide as acceptor, GO:0016701~oxidoreductase activity, acting on single donors with incorporation of molecular o…	GO:0000267~cell fraction, GO:0005576~extracellular region, GO:0005615~extracellular space, GO:0005622~intracellular, GO:0005623~cell, GO:0005624~membrane fraction, GO:0005634~nucleus, GO:0005737~cytoplasm, GO:0005783~endoplasmic reticulum, GO:0005792~microsome, GO:0016020~membrane, GO:0042598~vesicular fraction, GO:0043226~organelle, GO:0043227~membrane-bound organelle, GO:0043229~intracellular o…
1419024_at	Ptp4a1	BC003761	protein tyrosine phosphatase 4a1	GO:0006464~protein modification process, GO:0006470~protein amino acid dephosphorylation, GO:0006793~phosphorus metabolic process, GO:0006796~phosphate metabolic process, GO:0006928~cell motility, GO:0007049~cell cycle, GO:0007275~multicellular organismal	GO:0003824~catalytic activity, GO:0004721~phosphoprotein phosphatase activity, GO:0004725~protein tyrosine phosphatase activity, GO:0004727~prenylated protein tyrosine phosphatase activity, GO:0016787~hydrolase activity, GO:0016788~hydrolase activity, acting on ester bonds, GO:0016791~phosphoric monoester hydrolase activity, GO:0042578~phosphoric ester hydrolase activity,	GO:0005622~intracellular, GO:0005623~cell, GO:0005737~cytoplasm, GO:0005768~endosome, GO:0005783~endoplasmic reticulum, GO:0005886~plasma membrane, GO:0016020~membrane, GO:0043226~organelle, GO:0043227~membrane-bound organelle, GO:0043229~intracellular organelle, GO:0043231~intracellular membrane-bound organelle, GO:0044424~intracellular part, GO:0044444~cytoplasmic part, GO:0044464~cell part,
1436448_a_at	Ptsg1	AA833146	prostaglandin-endoperoxide synthase 1	GO:0000902~cell morphogenesis, GO:0000904~cellular morphogenesis during differentiation, GO:0006464~protein modification process, GO:0006468~protein amino acid phosphorylation, GO:0006793~phosphorus metabolic process, GO:0006796~phosphate metabolic proces	GO:0003824~catalytic activity, GO:0004601~peroxidase activity, GO:0004666~prostaglandin-endoperoxide synthase activity, GO:0005488~binding, GO:0005506~iron ion binding, GO:0016209~antioxidant activity, GO:0016491~oxidoreductase activity, GO:0016684~oxidoreductase activity, acting on peroxide as acceptor, GO:0016701~oxidoreductase activity, acting on single donors with incorporation of molecular o…	GO:0000267~cell fraction, GO:0005576~extracellular region, GO:0005615~extracellular space, GO:0005622~intracellular, GO:0005623~cell, GO:0005624~membrane fraction, GO:0005634~nucleus, GO:0005737~cytoplasm, GO:0005783~endoplasmic reticulum, GO:0005792~microsome, GO:0016020~membrane, GO:0042598~vesicular fraction, GO:0043226~organelle, GO:0043227~membrane-bound organelle, GO:0043229~intracellular o…
1417939_at	Rab22a	BC003738	RAD51 associated protein 1	GO:0000724~double-strand break repair via homologous recombination, GO:0000725~recombinational repair, GO:0006139~nucleobase, nucleoside, nucleotide and nucleic acid metabolic process, GO:0006259~DNA metabolic process, GO:0006281~DNA repair, GO:0006302~double-strand break repair, GO:0006310~DNA recombination, GO:0006950~response to stress, GO:0006974~response to DNA damage stimulus, GO:0008152~me…	GO:0003676~nucleic acid binding, GO:0003677~DNA binding, GO:0003690~double-stranded DNA binding, GO:0003697~single-stranded DNA binding, GO:0003723~RNA binding, GO:0005488~binding, GO:0005515~protein binding, GO:0043566~structure-specific DNA binding,	GO:0005622~intracellular, GO:0005623~cell, GO:0005634~nucleus, GO:0043226~organelle, GO:0043227~membrane-bound organelle, GO:0043229~intracellular organelle, GO:0043231~intracellular membrane-bound organelle, GO:0044424~intracellular part, GO:0044464~cell part,
1427942_at	Rassf9	BC028805	peptidylglycine alpha-amidating monooxygenase COOH-terminal interactor			GO:0005622~intracellular, GO:0005623~cell, GO:0005737~cytoplasm, GO:0005768~endosome, GO:0043226~organelle, GO:0043227~membrane-bound organelle, GO:0043229~intracellular organelle, GO:0043231~intracellular membrane-bound organelle, GO:0044424~intracellular part, GO:0044444~cytoplasmic part, GO:0044464~cell part,
1449015_at	Retnla	NM_020509	resistin like alpha	GO:0002526~acute inflammatory response, GO:0006508~proteolysis, GO:0006950~response to stress, GO:0006952~defense response, GO:0006953~acute-phase response, GO:0006954~inflammatory response, GO:0008152~metabolic process, GO:0009605~response to external stimulus, GO:0009611~response to wounding, GO:0009987~cellular process, GO:0019538~protein metabolic process, GO:0043170~macromolecule metabolic p…	GO:0005102~receptor binding, GO:0005179~hormone activity, GO:0005488~binding, GO:0005515~protein binding,	GO:0005576~extracellular region, GO:0005615~extracellular space, GO:0044421~extracellular region part,
1419248_at	Rgs2	AF215668	regulator of G-protein signaling 2	GO:0000003~reproduction, GO:0007049~cell cycle, GO:0007154~cell communication, GO:0007165~signal transduction, GO:0007166~cell surface receptor linked signal transduction, GO:0007167~enzyme linked receptor protein signaling pathway, GO:0007169~transmembrane receptor protein tyrosine kinase signaling pathway, GO:0007186~G-protein coupled receptor protein signaling pathway, GO:0007276~gamete genera…	GO:0004871~signal transducer activity, GO:0005096~GTPase activator activity, GO:0008047~enzyme activator activity, GO:0030234~enzyme regulator activity, GO:0030695~GTPase regulator activity, GO:0060089~molecular transducer activity,	GO:0005622~intracellular, GO:0005623~cell, GO:0005634~nucleus, GO:0043226~organelle, GO:0043227~membrane-bound organelle, GO:0043229~intracellular organelle, GO:0043231~intracellular membrane-bound organelle, GO:0044424~intracellular part, GO:0044464~cell part,
1448689_at	Rras2	NM_025846	related RAS viral (r-ras) oncogene homolog 2	GO:0006066~alcohol metabolic process, GO:0006629~lipid metabolic process, GO:0006694~steroid biosynthetic process, GO:0006695~cholesterol biosynthetic process, GO:0006720~isoprenoid metabolic process, GO:0006793~phosphorus metabolic process, GO:0006796~phosphate metabolic process, GO:0008152~metabolic process, GO:0008202~steroid metabolic process, GO:0008203~cholesterol metabolic process, GO:0008…	GO:0000166~nucleotide binding, GO:0003824~catalytic activity, GO:0003924~GTPase activity, GO:0005488~binding, GO:0005515~protein binding, GO:0005525~GTP binding, GO:0016462~pyrophosphatase activity, GO:0016787~hydrolase activity, GO:0016817~hydrolase activity, acting on acid anhydrides, GO:0016818~hydrolase activity, acting on acid anhydrides, in phosphorus-containing anhydrides, GO:0017076~purin…	GO:0005622~intracellular, GO:0005623~cell, GO:0005737~cytoplasm, GO:0005783~endoplasmic reticulum, GO:0005886~plasma membrane, GO:0016020~membrane, GO:0043226~organelle, GO:0043227~membrane-bound organelle, GO:0043229~intracellular organelle, GO:0043231~intracellular membrane-bound organelle, GO:0044424~intracellular part, GO:0044444~cytoplasmic part, GO:0044464~cell part,
1449221_a_at	Rrbp1	NM_133626	ribosome binding protein 1	GO:0006952~defense response, GO:0009607~response to biotic stimulus, GO:0009617~response to bacterium, GO:0042742~defense response to bacterium, GO:0050896~response to stimulus, GO:0051704~multi-organism process, GO:0051707~response to other organism,	GO:0004871~signal transducer activity, GO:0004872~receptor activity, GO:0060089~molecular transducer activity,	GO:0005622~intracellular, GO:0005623~cell, GO:0005737~cytoplasm, GO:0005783~endoplasmic reticulum, GO:0005789~endoplasmic reticulum membrane, GO:0012505~endomembrane system, GO:0016020~membrane, GO:0016021~integral to membrane, GO:0030176~integral to endoplasmic reticulum membrane, GO:0031090~organelle membrane, GO:0031224~intrinsic to membrane, GO:0031227~intrinsic to endoplasmic reticulum membr…
1427640_a_at	Runx1t1	X79989	CBFA2T1 identified gene homolog (human)	GO:0006457~protein folding, GO:0006915~apoptosis, GO:0006916~anti-apoptosis, GO:0006950~response to stress, GO:0006983~ER overload response, GO:0006984~ER-nuclear signaling pathway, GO:0006986~response to unfolded protein, GO:0007154~cell communication, G	GO:0003676~nucleic acid binding, GO:0003677~DNA binding, GO:0003700~transcription factor activity, GO:0005488~binding, GO:0005515~protein binding, GO:0008270~zinc ion binding, GO:0016564~transcription repressor activity, GO:0030528~transcription regulator activity, GO:0042802~identical protein binding, GO:0042803~protein homodimerization activity, GO:0043167~ion binding, GO:0043169~cation binding…	GO:0005622~intracellular, GO:0005623~cell, GO:0005634~nucleus, GO:0043226~organelle, GO:0043227~membrane-bound organelle, GO:0043229~intracellular organelle, GO:0043231~intracellular membrane-bound organelle, GO:0044424~intracellular part, GO:0044464~cell part,
1449166_at	S100a14	NM_025393	S100 calcium binding protein A14	GO:0007275~multicellular organismal development, GO:0007398~ectoderm development, GO:0008544~epidermis development, GO:0009653~anatomical structure morphogenesis, GO:0009888~tissue development, GO:0009913~epidermal cell differentiation, GO:0009987~cellular process, GO:0030154~cell differentiation, GO:0031424~keratinization, GO:0032501~multicellular organismal process, GO:0032502~developmental pro…	GO:0005488~binding, GO:0005509~calcium ion binding, GO:0043167~ion binding, GO:0043169~cation binding, GO:0046872~metal ion binding,	GO:0005622~intracellular, GO:0005623~cell, GO:0005737~cytoplasm, GO:0044424~intracellular part, GO:0044464~cell part,
1450826_a_at	Saa-3	NM_011315	serum amyloid A 3	GO:0000271~polysaccharide biosynthetic process, GO:0005975~carbohydrate metabolic process, GO:0005976~polysaccharide metabolic process, GO:0006022~aminoglycan metabolic process, GO:0006029~proteoglycan metabolic process, GO:0006790~sulfur metabolic proces	GO:0005215~transporter activity, GO:0005319~lipid transporter activity, GO:0022892~substrate-specific transporter activity,	GO:0005576~extracellular region, GO:0005615~extracellular space, GO:0044421~extracellular region part,
1415964_at	Scd1	NM_009127	stearoyl-Coenzyme A desaturase 1	GO:0006082~organic acid metabolic process, GO:0006629~lipid metabolic process, GO:0006631~fatty acid metabolic process, GO:0006633~fatty acid biosynthetic process, GO:0006800~oxygen and reactive oxygen species metabolic process, GO:0006801~superoxide metabolic process, GO:0008152~metabolic process, GO:0008610~lipid biosynthetic process, GO:0009058~biosynthetic process, GO:0009987~cellular process…	GO:0003824~catalytic activity, GO:0004768~stearoyl-CoA 9-desaturase activity, GO:0004784~superoxide dismutase activity, GO:0004785~copper, zinc superoxide dismutase activity, GO:0005488~binding, GO:0005506~iron ion binding, GO:0016491~oxidoreductase activity, GO:0016705~oxidoreductase activity, acting on paired donors, with incorporation or reduction of molecular oxygen, GO:0016717~oxidoreductase…	GO:0005622~intracellular, GO:0005623~cell, GO:0005737~cytoplasm, GO:0005783~endoplasmic reticulum, GO:0016020~membrane, GO:0016021~integral to membrane, GO:0031224~intrinsic to membrane, GO:0043226~organelle, GO:0043227~membrane-bound organelle, GO:0043229~intracellular organelle, GO:0043231~intracellular membrane-bound organelle, GO:0044424~intracellular part, GO:0044425~membrane part, GO:004444…
1419481_at	Sell	M36005	selectin, lymphocyte	GO:0007155~cell adhesion, GO:0009987~cellular process, GO:0022610~biological adhesion,	GO:0005488~binding, GO:0005515~protein binding, GO:0005529~sugar binding, GO:0030246~carbohydrate binding,	GO:0005623~cell, GO:0005886~plasma membrane, GO:0009897~external side of plasma membrane, GO:0009986~cell surface, GO:0016020~membrane, GO:0016021~integral to membrane, GO:0031224~intrinsic to membrane, GO:0044425~membrane part, GO:0044459~plasma membrane part, GO:0044464~cell part,
1425906_a_at	Sema3e	AF034744	sema domain, immunoglobulin domain (Ig), short basic domain, secreted, (semaphorin) 3E	GO:0001525~angiogenesis, GO:0001568~blood vessel development, GO:0001944~vasculature development, GO:0007155~cell adhesion, GO:0007275~multicellular organismal development, GO:0009653~anatomical structure morphogenesis, GO:0009887~organ morphogenesis, GO:0009987~cellular process, GO:0016337~cell-cell adhesion, GO:0022610~biological adhesion, GO:0030155~regulation of cell adhesion, GO:0032501~mult…		GO:0005576~extracellular region, GO:0005615~extracellular space, GO:0044421~extracellular region part,
1417600_at	Slc15a2	NM_021301	solute carrier family 15 (H+/peptide transporter), member 2	GO:0006810~transport, GO:0006857~oligopeptide transport, GO:0008104~protein localization, GO:0015031~protein transport, GO:0015833~peptide transport, GO:0033036~macromolecule localization, GO:0045184~establishment of protein localization, GO:0051179~localization, GO:0051234~establishment of localization,	GO:0005215~transporter activity, GO:0015197~peptide transporter activity, GO:0015198~oligopeptide transporter activity, GO:0015291~secondary active transmembrane transporter activity, GO:0015293~symporter activity, GO:0015334~high affinity oligopeptide transporter activity, GO:0022804~active transmembrane transporter activity, GO:0022857~transmembrane transporter activity, GO:0022892~substrate-sp…	GO:0000267~cell fraction, GO:0005623~cell, GO:0005624~membrane fraction, GO:0005886~plasma membrane, GO:0005887~integral to plasma membrane, GO:0016020~membrane, GO:0016021~integral to membrane, GO:0031224~intrinsic to membrane, GO:0031226~intrinsic to plasma membrane, GO:0044425~membrane part, GO:0044459~plasma membrane part, GO:0044464~cell part,
1419725_at	Slc26a4	NM_011867	solute carrier family 26, member 4	GO:0003008~system process, GO:0006810~transport, GO:0006811~ion transport, GO:0006820~anion transport, GO:0007275~multicellular organismal development, GO:0007600~sensory perception, GO:0007605~sensory perception of sound, GO:0008272~sulfate transport, GO:0009653~anatomical structure morphogenesis, GO:0009887~organ morphogenesis, GO:0015698~inorganic anion transport, GO:0032501~multicellular orga…	GO:0005215~transporter activity, GO:0005488~binding, GO:0008271~secondary active sulfate transmembrane transporter activity, GO:0008509~anion transmembrane transporter activity, GO:0015075~ion transmembrane transporter activity, GO:0015103~inorganic anion transmembrane transporter activity, GO:0015108~chloride transmembrane transporter activity, GO:0015111~iodide transmembrane transporter activit…	GO:0005623~cell, GO:0016020~membrane, GO:0016021~integral to membrane, GO:0031224~intrinsic to membrane, GO:0044425~membrane part, GO:0044464~cell part,
1421093_at	Slc7a10	NM_017394	solute carrier family 7 (cationic amino acid transporter, y+ system), member 10	GO:0006810~transport, GO:0006865~amino acid transport, GO:0015804~neutral amino acid transport, GO:0015837~amine transport, GO:0015849~organic acid transport, GO:0032328~alanine transport, GO:0032329~serine transport, GO:0042940~D-amino acid transport, GO:0042941~D-alanine transport, GO:0042942~D-serine transport, GO:0046942~carboxylic acid transport, GO:0051179~localization, GO:0051234~establish…	GO:0005215~transporter activity, GO:0005342~organic acid transmembrane transporter activity, GO:0005488~binding, GO:0005515~protein binding, GO:0015171~amino acid transmembrane transporter activity, GO:0015175~neutral amino acid transmembrane transporter activity, GO:0022857~transmembrane transporter activity, GO:0022891~substrate-specific transmembrane transporter activity, GO:0022892~substrate-…	GO:0005623~cell, GO:0005886~plasma membrane, GO:0005887~integral to plasma membrane, GO:0016020~membrane, GO:0016021~integral to membrane, GO:0031224~intrinsic to membrane, GO:0031226~intrinsic to plasma membrane, GO:0044425~membrane part, GO:0044459~plasma membrane part, GO:0044464~cell part,
1418673_at	Snai1	NM_011415	snail homolog 2 (Drosophila)	GO:0006139~nucleobase, nucleoside, nucleotide and nucleic acid metabolic process, GO:0006350~transcription, GO:0006351~transcription, DNA-dependent, GO:0006355~regulation of transcription, DNA-dependent, GO:0006915~apoptosis, GO:0006916~anti-apoptosis, GO	GO:0003676~nucleic acid binding, GO:0003677~DNA binding, GO:0005488~binding, GO:0008270~zinc ion binding, GO:0043167~ion binding, GO:0043169~cation binding, GO:0046872~metal ion binding, GO:0046914~transition metal ion binding,	GO:0005622~intracellular, GO:0005623~cell, GO:0005634~nucleus, GO:0043226~organelle, GO:0043227~membrane-bound organelle, GO:0043229~intracellular organelle, GO:0043231~intracellular membrane-bound organelle, GO:0044424~intracellular part, GO:0044464~cell part,
1451596_a_at	Sphk1	AF068749	sphingosine kinase 1		GO:0000287~magnesium ion binding, GO:0001727~lipid kinase activity, GO:0003676~nucleic acid binding, GO:0003677~DNA binding, GO:0003824~catalytic activity, GO:0004143~diacylglycerol kinase activity, GO:0005488~binding, GO:0005515~protein binding, GO:0005516~calmodulin binding, GO:0008481~sphinganine kinase activity, GO:0016301~kinase activity, GO:0016740~transferase activity, GO:0016772~transfera…	GO:0000267~cell fraction, GO:0005622~intracellular, GO:0005623~cell, GO:0005624~membrane fraction, GO:0005625~soluble fraction, GO:0005737~cytoplasm, GO:0005829~cytosol, GO:0044424~intracellular part, GO:0044444~cytoplasmic part, GO:0044464~cell part,
1417860_a_at	Spon2	NM_133903	spondin 2, extracellular matrix protein	GO:0002376~immune system process, GO:0006955~immune response, GO:0007155~cell adhesion, GO:0007275~multicellular organismal development, GO:0009987~cellular process, GO:0022610~biological adhesion, GO:0032501~multicellular organismal process, GO:0032502~developmental process, GO:0050896~response to stimulus,	GO:0005488~binding, GO:0005515~protein binding,	GO:0005576~extracellular region, GO:0005578~proteinaceous extracellular matrix, GO:0005615~extracellular space, GO:0031012~extracellular matrix, GO:0044421~extracellular region part,
1449133_at	Sprr1a	NM_009264	small proline-rich protein 1A		GO:0005198~structural molecule activity,	GO:0005622~intracellular, GO:0005623~cell, GO:0005737~cytoplasm, GO:0044424~intracellular part, GO:0044464~cell part,
1439016_x_at	Sprr2a	AV371678	small proline-rich protein 2A		GO:0003735~structural constituent of ribosome, GO:0005198~structural molecule activity, GO:0005200~structural constituent of cytoskeleton,	GO:0001533~cornified envelope, GO:0005622~intracellular, GO:0005623~cell, GO:0005737~cytoplasm, GO:0005840~ribosome, GO:0005856~cytoskeleton, GO:0030529~ribonucleoprotein complex, GO:0032991~macromolecular complex, GO:0043226~organelle, GO:0043228~non-membrane-bound organelle, GO:0043229~intracellular organelle, GO:0043232~intracellular non-membrane-bound organelle, GO:0044424~intracellular part,…
1451995_at	Taf11	BC005603	TAF11 RNA polymerase II, TATA box binding protein (TBP)-associated factor	GO:0000003~reproduction, GO:0000074~regulation of progression through cell cycle, GO:0000902~cell morphogenesis, GO:0000904~cellular morphogenesis during differentiation, GO:0001525~angiogenesis, GO:0001541~ovarian follicle development, GO:0001568~blood v	GO:0003676~nucleic acid binding, GO:0003677~DNA binding, GO:0003702~RNA polymerase II transcription factor activity, GO:0005488~binding, GO:0005515~protein binding, GO:0016251~general RNA polymerase II transcription factor activity, GO:0030528~transcription regulator activity,	GO:0005622~intracellular, GO:0005623~cell, GO:0005634~nucleus, GO:0005654~nucleoplasm, GO:0005667~transcription factor complex, GO:0005669~transcription factor TFIID complex, GO:0016591~DNA-directed RNA polymerase II, holoenzyme, GO:0031974~membrane-enclosed lumen, GO:0031981~nuclear lumen, GO:0032991~macromolecular complex, GO:0043226~organelle, GO:0043227~membrane-bound organelle, GO:0043229~in…
1426321_at	Tbx4	AY075134	T-box 4	GO:0001755~neural crest cell migration, GO:0003008~system process, GO:0003013~circulatory system process, GO:0006885~regulation of pH, GO:0006928~cell motility, GO:0007154~cell communication, GO:0007165~signal transduction, GO:0007166~cell surface recepto	GO:0003676~nucleic acid binding, GO:0003677~DNA binding, GO:0003700~transcription factor activity, GO:0005488~binding, GO:0005515~protein binding, GO:0030528~transcription regulator activity,	GO:0005622~intracellular, GO:0005623~cell, GO:0005634~nucleus, GO:0043226~organelle, GO:0043227~membrane-bound organelle, GO:0043229~intracellular organelle, GO:0043231~intracellular membrane-bound organelle, GO:0044424~intracellular part, GO:0044464~cell part,
1418167_at	Tcfap4	NM_031182	transcription factor AP4	GO:0006139~nucleobase, nucleoside, nucleotide and nucleic acid metabolic process, GO:0006350~transcription, GO:0006351~transcription, DNA-dependent, GO:0006355~regulation of transcription, DNA-dependent, GO:0008152~metabolic process, GO:0009987~cellular p	GO:0003676~nucleic acid binding, GO:0003677~DNA binding, GO:0003700~transcription factor activity, GO:0005488~binding, GO:0030528~transcription regulator activity,	GO:0005622~intracellular, GO:0005623~cell, GO:0005634~nucleus, GO:0005654~nucleoplasm, GO:0005667~transcription factor complex, GO:0031974~membrane-enclosed lumen, GO:0031981~nuclear lumen, GO:0032991~macromolecular complex, GO:0043226~organelle, GO:0043227~membrane-bound organelle, GO:0043229~intracellular organelle, GO:0043231~intracellular membrane-bound organelle, GO:0043233~organelle lumen, …
1450184_s_at	Tef	NM_017376	thyrotroph embryonic factor		GO:0003676~nucleic acid binding, GO:0003677~DNA binding, GO:0003690~double-stranded DNA binding, GO:0003700~transcription factor activity, GO:0005488~binding, GO:0005515~protein binding, GO:0016563~transcription activator activity, GO:0030528~transcription regulator activity, GO:0043565~sequence-specific DNA binding, GO:0043566~structure-specific DNA binding, GO:0046983~protein dimerization activ…	GO:0005622~intracellular, GO:0005623~cell, GO:0005634~nucleus, GO:0043226~organelle, GO:0043227~membrane-bound organelle, GO:0043229~intracellular organelle, GO:0043231~intracellular membrane-bound organelle, GO:0044424~intracellular part, GO:0044464~cell part,
1418682_at	Tenr	NM_009350	testis nuclear RNA binding protein	GO:0000003~reproduction, GO:0006139~nucleobase, nucleoside, nucleotide and nucleic acid metabolic process, GO:0006396~RNA processing, GO:0006508~proteolysis, GO:0007275~multicellular organismal development, GO:0007276~gamete generation, GO:0007283~spermatogenesis, GO:0008152~metabolic process, GO:0009987~cellular process, GO:0010467~gene expression, GO:0016070~RNA metabolic process, GO:0019538~pr…	GO:0003676~nucleic acid binding, GO:0003723~RNA binding, GO:0003725~double-stranded RNA binding, GO:0003824~catalytic activity, GO:0004000~adenosine deaminase activity, GO:0004175~endopeptidase activity, GO:0004197~cysteine-type endopeptidase activity, GO:0005488~binding, GO:0008233~peptidase activity, GO:0008234~cysteine-type peptidase activity, GO:0016787~hydrolase activity, GO:0016810~hydrolas…	GO:0005622~intracellular, GO:0005623~cell, GO:0005634~nucleus, GO:0043226~organelle, GO:0043227~membrane-bound organelle, GO:0043229~intracellular organelle, GO:0043231~intracellular membrane-bound organelle, GO:0044424~intracellular part, GO:0044464~cell part,
1460227_at	Timp1	BC008107	tissue inhibitor of metalloproteinase 1	GO:0006091~generation of precursor metabolites and energy, GO:0006118~electron transport, GO:0006725~aromatic compound metabolic process, GO:0006996~organelle organization and biogenesis, GO:0007010~cytoskeleton organization and biogenesis, GO:0007154~cell communication, GO:0007165~signal transduction, GO:0008152~metabolic process, GO:0009987~cellular process, GO:0016043~cellular component organi…	GO:0004857~enzyme inhibitor activity, GO:0004866~endopeptidase inhibitor activity, GO:0005488~binding, GO:0005515~protein binding, GO:0008191~metalloendopeptidase inhibitor activity, GO:0030234~enzyme regulator activity, GO:0030414~protease inhibitor activity,	GO:0005576~extracellular region, GO:0005578~proteinaceous extracellular matrix, GO:0005604~basement membrane, GO:0005615~extracellular space, GO:0031012~extracellular matrix, GO:0044420~extracellular matrix part, GO:0044421~extracellular region part,
1416342_at	Tnc	NM_011607	tenascin C	GO:0007154~cell communication, GO:0007155~cell adhesion, GO:0007165~signal transduction, GO:0007275~multicellular organismal development, GO:0007517~muscle development, GO:0007519~skeletal muscle development, GO:0007528~neuromuscular junction development, GO:0009987~cellular process, GO:0014706~striated muscle development, GO:0016043~cellular component organization and biogenesis, GO:0022610~biol…	GO:0001968~fibronectin binding, GO:0005102~receptor binding, GO:0005488~binding, GO:0005515~protein binding,	GO:0005576~extracellular region, GO:0005578~proteinaceous extracellular matrix, GO:0005604~basement membrane, GO:0005615~extracellular space, GO:0031012~extracellular matrix, GO:0044420~extracellular matrix part, GO:0044421~extracellular region part,
1420772_a_at	Tsc22d3	NM_010286	TSC22 domain family 3	GO:0006139~nucleobase, nucleoside, nucleotide and nucleic acid metabolic process, GO:0006350~transcription, GO:0006351~transcription, DNA-dependent, GO:0006355~regulation of transcription, DNA-dependent, GO:0006915~apoptosis, GO:0006916~anti-apoptosis, GO	GO:0003676~nucleic acid binding, GO:0003677~DNA binding, GO:0003700~transcription factor activity, GO:0005488~binding, GO:0030528~transcription regulator activity,
1425281_a_at	Tsc22d3	AF201289	TSC22 domain family 3	GO:0000060~protein import into nucleus, translocation, GO:0006139~nucleobase, nucleoside, nucleotide and nucleic acid metabolic process, GO:0006350~transcription, GO:0006351~transcription, DNA-dependent, GO:0006355~regulation of transcription, DNA-depende	GO:0003676~nucleic acid binding, GO:0003677~DNA binding, GO:0003700~transcription factor activity, GO:0005488~binding, GO:0030528~transcription regulator activity,
1449171_at	Ttk	NM_009445	Ttk protein kinase		GO:0000166~nucleotide binding, GO:0003824~catalytic activity, GO:0004672~protein kinase activity, GO:0004674~protein serine/threonine kinase activity, GO:0004713~protein-tyrosine kinase activity, GO:0005488~binding, GO:0005524~ATP binding, GO:0016301~kinase activity, GO:0016740~transferase activity, GO:0016772~transferase activity, transferring phosphorus-containing groups, GO:0016773~phosphotran…
1452954_at	Ube2c	AV162459	ubiquitin-conjugating enzyme E2C	GO:0001501~skeletal development, GO:0006508~proteolysis, GO:0007154~cell communication, GO:0007165~signal transduction, GO:0007166~cell surface receptor linked signal transduction, GO:0007229~integrin-mediated signaling pathway, GO:0007275~multicellular organismal development, GO:0008152~metabolic process, GO:0009987~cellular process, GO:0019538~protein metabolic process, GO:0032501~multicellular…	GO:0003824~catalytic activity, GO:0004842~ubiquitin-protein ligase activity, GO:0008639~small protein conjugating enzyme activity, GO:0016874~ligase activity, GO:0016879~ligase activity, forming carbon-nitrogen bonds, GO:0016881~acid-amino acid ligase activity, GO:0019787~small conjugating protein ligase activity,
1455490_at	Ubtf	AV027632	upstream binding transcription factor, RNA polymerase I	GO:0000041~transition metal ion transport, GO:0006810~transport, GO:0006811~ion transport, GO:0006812~cation transport, GO:0006825~copper ion transport, GO:0030001~metal ion transport, GO:0051179~localization, GO:0051234~establishment of localization,	GO:0003676~nucleic acid binding, GO:0003677~DNA binding, GO:0003700~transcription factor activity, GO:0005488~binding, GO:0005515~protein binding, GO:0030528~transcription regulator activity,	GO:0005622~intracellular, GO:0005623~cell, GO:0005634~nucleus, GO:0005730~nucleolus, GO:0031974~membrane-enclosed lumen, GO:0031981~nuclear lumen, GO:0043226~organelle, GO:0043227~membrane-bound organelle, GO:0043228~non-membrane-bound organelle, GO:0043229~intracellular organelle, GO:0043231~intracellular membrane-bound organelle, GO:0043232~intracellular non-membrane-bound organelle, GO:0043233…
1451959_a_at	Vegfa	U50279	vascular endothelial growth factor A		GO:0001871~pattern binding, GO:0005102~receptor binding, GO:0005488~binding, GO:0005515~protein binding, GO:0005539~glycosaminoglycan binding, GO:0008083~growth factor activity, GO:0008201~heparin binding, GO:0030246~carbohydrate binding, GO:0030247~polysaccharide binding,	GO:0005576~extracellular region, GO:0005615~extracellular space, GO:0005622~intracellular, GO:0005623~cell, GO:0005737~cytoplasm, GO:0016020~membrane, GO:0044421~extracellular region part, GO:0044424~intracellular part, GO:0044464~cell part,
1455940_x_at	Wdr6	BB453609	WD repeat domain 6	GO:0000375~RNA splicing, via transesterification reactions, GO:0000377~RNA splicing, via transesterification reactions with bulged adenosine as nucleophile, GO:0000398~nuclear mRNA splicing, via spliceosome, GO:0006139~nucleobase, nucleoside, nucleotide a
1449191_at	Wfdc12	NM_138684	WAP four-disulfide core domain 12	GO:0000074~regulation of progression through cell cycle, GO:0000902~cell morphogenesis, GO:0001525~angiogenesis, GO:0001568~blood vessel development, GO:0001932~regulation of protein amino acid phosphorylation, GO:0001944~vasculature development, GO:00060	GO:0004857~enzyme inhibitor activity, GO:0004866~endopeptidase inhibitor activity, GO:0004867~serine-type endopeptidase inhibitor activity, GO:0030234~enzyme regulator activity, GO:0030414~protease inhibitor activity,	GO:0005576~extracellular region, GO:0005615~extracellular space, GO:0044421~extracellular region part,
1417198_at	Wwc2	NM_133791	DNA segment, Chr 8, ERATO Doi 594, expressed		GO:0005488~binding, GO:0005515~protein binding,
1451012_a_at	Yb2	AV216648	cold shock domain protein A	GO:0006139~nucleobase, nucleoside, nucleotide and nucleic acid metabolic process, GO:0006350~transcription, GO:0006351~transcription, DNA-dependent, GO:0006355~regulation of transcription, DNA-dependent, GO:0006357~regulation of transcription from RNA pol	GO:0003676~nucleic acid binding, GO:0003677~DNA binding, GO:0003723~RNA binding, GO:0005488~binding, GO:0005515~protein binding,	GO:0005622~intracellular, GO:0005623~cell, GO:0005634~nucleus, GO:0005737~cytoplasm, GO:0043226~organelle, GO:0043227~membrane-bound organelle, GO:0043229~intracellular organelle, GO:0043231~intracellular membrane-bound organelle, GO:0044424~intracellular part, GO:0044464~cell part,
1419764_at	Ym1	NM_009892	chitinase 3-like 3	GO:0000272~polysaccharide catabolic process, GO:0005975~carbohydrate metabolic process, GO:0005976~polysaccharide metabolic process, GO:0006030~chitin metabolic process, GO:0006032~chitin catabolic process, GO:0006040~amino sugar metabolic process, GO:000	GO:0001871~pattern binding, GO:0003824~catalytic activity, GO:0004553~hydrolase activity, hydrolyzing O-glycosyl compounds, GO:0004563~beta-N-acetylhexosaminidase activity, GO:0004568~chitinase activity, GO:0005488~binding, GO:0005529~sugar binding, GO:0008061~chitin binding, GO:0015929~hexosaminidase activity, GO:0016787~hydrolase activity, GO:0016798~hydrolase activity, acting on glycosyl bonds…	GO:0005622~intracellular, GO:0005623~cell, GO:0005737~cytoplasm, GO:0016023~cytoplasmic membrane-bound vesicle, GO:0031410~cytoplasmic vesicle, GO:0031982~vesicle, GO:0031988~membrane-bound vesicle, GO:0043226~organelle, GO:0043227~membrane-bound organelle, GO:0043229~intracellular organelle, GO:0043231~intracellular membrane-bound organelle, GO:0044424~intracellular part, GO:0044444~cytoplasmic …
1448705_at	Zbtb22	BC026964	zinc finger protein 297	GO:0007049~cell cycle, GO:0009987~cellular process,	GO:0003676~nucleic acid binding, GO:0003677~DNA binding, GO:0005488~binding, GO:0005515~protein binding, GO:0008270~zinc ion binding, GO:0043167~ion binding, GO:0043169~cation binding, GO:0046872~metal ion binding, GO:0046914~transition metal ion binding,	GO:0005622~intracellular, GO:0005623~cell, GO:0005634~nucleus, GO:0043226~organelle, GO:0043227~membrane-bound organelle, GO:0043229~intracellular organelle, GO:0043231~intracellular membrane-bound organelle, GO:0044424~intracellular part, GO:0044464~cell part,

## Sheet: B. 
Functional Group 1	Median: 3.5729828492607235E-4	Geo: 4.080593865204565E-4	1416365_at, 1416364_at, 1427127_x_at, 1452318_a_at, 1416064_a_at, 1427464_s_at, 1421031_a_at, 1420623_x_at, 1426645_at, 1437497_a_at, 1416362_a_at, 1416288_at, 1431734_a_at, 1425281_a_at, 1450826_a_at, 1417262_at, 1419728_at, 1424638_at, 1428942_at, 1422557_s_at, 1416055_at, 1449191_at, 1423147_at, 1415945_at,
Category	Term	Count	%	PValue	Genes	List Total	Pop Hits	Pop Total	Fold Enrichment	Bonferroni	Benjamini	FDR
SP_PIR_KEYWORDS	stress response	6	0.1395	6.82041e-08	1416365_at, 1416364_at, 1427127_x_at, 1452318_a_at, 1416064_a_at, 1427464_s_at, 1421031_a_at, 1420623_x_at, 1426645_at, 1437497_a_at,	39	46	16241	54.3177	5.91312e-05	5.91312e-05	0.000105799
GOTERM_BP_ALL	GO:0006457~protein folding	8	0.186	4.79734e-07	1416362_a_at, 1416365_at, 1416364_at, 1427127_x_at, 1452318_a_at, 1416064_a_at, 1427464_s_at, 1416288_at, 1431734_a_at, 1420623_x_at, 1426645_at, 1437497_a_at,	36	211	14977	15.7736	0.00248768	0.00248768	0.00091658
GOTERM_BP_ALL	GO:0009408~response to heat	5	0.1163	8.57731e-07	1416365_at, 1416364_at, 1427127_x_at, 1452318_a_at, 1416288_at, 1420623_x_at, 1426645_at, 1437497_a_at,	36	32	14977	65.0043	0.00444344	0.00222419	0.00163877
GOTERM_BP_ALL	GO:0006950~response to stress	12	0.2791	1.92636e-06	1425281_a_at, 1450826_a_at, 1416365_at, 1416364_at, 1427127_x_at, 1452318_a_at, 1416064_a_at, 1427464_s_at, 1417262_at, 1416288_at, 1419728_at, 1424638_at, 1421031_a_at, 1420623_x_at, 1426645_at, 1437497_a_at,	36	839	14977	5.95034	0.00995181	0.00332833	0.00368045
GOTERM_BP_ALL	GO:0009628~response to abiotic stimulus	7	0.1628	3.36895e-06	1425281_a_at, 1416365_at, 1416364_at, 1427127_x_at, 1452318_a_at, 1416288_at, 1424638_at, 1420623_x_at, 1426645_at, 1437497_a_at,	36	180	14977	16.1789	0.0173395	0.00436336	0.00643655
GOTERM_BP_ALL	GO:0009266~response to temperature stimulus	5	0.1163	4.51977e-06	1416365_at, 1416364_at, 1427127_x_at, 1452318_a_at, 1416288_at, 1420623_x_at, 1426645_at, 1437497_a_at,	36	48	14977	43.3362	0.0231935	0.00468235	0.00863516
SP_PIR_KEYWORDS	chaperone	6	0.1395	8.71005e-06	1416365_at, 1416364_at, 1427127_x_at, 1452318_a_at, 1416288_at, 1431734_a_at, 1420623_x_at, 1426645_at, 1437497_a_at,	39	121	16241	20.6497	0.00752321	0.00376871	0.0135103
GOTERM_BP_ALL	GO:0042221~response to chemical stimulus	9	0.2093	1.73841e-05	1428942_at, 1416365_at, 1416364_at, 1427127_x_at, 1452318_a_at, 1416064_a_at, 1427464_s_at, 1417262_at, 1419728_at, 1420623_x_at, 1426645_at, 1437497_a_at, 1422557_s_at,	36	508	14977	7.37057	0.0863055	0.0149306	0.0332089
GOTERM_BP_ALL	GO:0051789~response to protein stimulus	5	0.1163	1.83004e-05	1416365_at, 1416364_at, 1427127_x_at, 1452318_a_at, 1416064_a_at, 1427464_s_at, 1420623_x_at, 1426645_at, 1437497_a_at,	36	68	14977	30.5903	0.0906422	0.0134821	0.0349591
GOTERM_BP_ALL	GO:0006986~response to unfolded protein	5	0.1163	1.83004e-05	1416365_at, 1416364_at, 1427127_x_at, 1452318_a_at, 1416064_a_at, 1427464_s_at, 1420623_x_at, 1426645_at, 1437497_a_at,	36	68	14977	30.5903	0.0906422	0.0134821	0.0349591
GOTERM_MF_ALL	GO:0051082~unfolded protein binding	5	0.1163	2.51804e-05	1416365_at, 1416364_at, 1416288_at, 1431734_a_at, 1420623_x_at, 1426645_at, 1437497_a_at,	38	76	16377	28.3535	0.0658459	0.0658459	0.0448094
SP_PIR_KEYWORDS	Direct protein sequencing	12	0.2791	5.32395e-05	1416362_a_at, 1428942_at, 1416365_at, 1416364_at, 1427127_x_at, 1452318_a_at, 1416064_a_at, 1427464_s_at, 1416055_at, 1417262_at, 1416288_at, 1419728_at, 1420623_x_at, 1426645_at, 1437497_a_at, 1422557_s_at,	39	1176	16241	4.24935	0.0451107	0.0152689	0.0825542
KEGG_PATHWAY	mmu04612:Antigen processing and presentation	5	0.1163	0.000142133	1416365_at, 1416364_at, 1427127_x_at, 1452318_a_at, 1416064_a_at, 1427464_s_at, 1420623_x_at, 1426645_at, 1437497_a_at,	14	91	4079	16.0086	0.0273373	0.0273373	0.177266
GOTERM_BP_ALL	GO:0009607~response to biotic stimulus	6	0.1395	0.000333188	1449191_at, 1416365_at, 1416364_at, 1427127_x_at, 1452318_a_at, 1416064_a_at, 1427464_s_at, 1420623_x_at, 1426645_at, 1437497_a_at,	36	262	14977	9.52735	0.822751	0.174895	0.634675
INTERPRO	IPR001023:Heat shock protein Hsp70	3	0.0698	0.000357298	1427127_x_at, 1452318_a_at, 1416064_a_at, 1427464_s_at, 1420623_x_at,	38	13	16924	102.777	0.877307	0.877307	0.689191
PIR_SUPERFAMILY	PIRSF002581:chaperone HSP70	3	0.0698	0.000361031	1427127_x_at, 1452318_a_at, 1416064_a_at, 1427464_s_at, 1420623_x_at,	25	9	7368	98.24	0.677741	0.677741	0.651297
INTERPRO	IPR013126:Heat shock protein 70	3	0.0698	0.000416274	1427127_x_at, 1452318_a_at, 1416064_a_at, 1427464_s_at, 1420623_x_at,	38	14	16924	95.4361	0.913226	0.705427	0.802515
SP_PIR_KEYWORDS	molecular chaperone	3	0.0698	0.000888946	1427127_x_at, 1452318_a_at, 1416064_a_at, 1427464_s_at, 1420623_x_at,	39	19	16241	65.753	0.537477	0.175324	1.37009
GOTERM_BP_ALL	GO:0050896~response to stimulus	15	0.3488	0.0179415	1425281_a_at, 1450826_a_at, 1428942_at, 1427127_x_at, 1452318_a_at, 1416288_at, 1420623_x_at, 1426645_at, 1437497_a_at, 1422557_s_at, 1449191_at, 1416365_at, 1416364_at, 1416064_a_at, 1427464_s_at, 1417262_at, 1419728_at, 1424638_at, 1421031_a_at,	36	3439	14977	1.8146	1	0.998786	29.242
SP_PIR_KEYWORDS	atp-binding	7	0.1628	0.0355909	1416365_at, 1416364_at, 1427127_x_at, 1452318_a_at, 1416064_a_at, 1427464_s_at, 1423147_at, 1420623_x_at, 1426645_at, 1437497_a_at, 1415945_at,	39	1064	16241	2.73971	1	0.969533	43.0022
GOTERM_MF_ALL	GO:0005524~ATP binding	8	0.186	0.0376976	1416362_a_at, 1416365_at, 1416364_at, 1427127_x_at, 1452318_a_at, 1416064_a_at, 1427464_s_at, 1423147_at, 1420623_x_at, 1426645_at, 1437497_a_at, 1415945_at,	38	1423	16377	2.4229	1	1	49.5385
GOTERM_MF_ALL	GO:0032559~adenyl ribonucleotide binding	8	0.186	0.0399676	1416362_a_at, 1416365_at, 1416364_at, 1427127_x_at, 1452318_a_at, 1416064_a_at, 1427464_s_at, 1423147_at, 1420623_x_at, 1426645_at, 1437497_a_at, 1415945_at,	38	1441	16377	2.39264	1	0.999999	51.6157
GOTERM_MF_ALL	GO:0030554~adenyl nucleotide binding	8	0.186	0.0498105	1416362_a_at, 1416365_at, 1416364_at, 1427127_x_at, 1452318_a_at, 1416064_a_at, 1427464_s_at, 1423147_at, 1420623_x_at, 1426645_at, 1437497_a_at, 1415945_at,	38	1512	16377	2.28028	1	0.999999	59.7245
SP_PIR_KEYWORDS	ATP	3	0.0698	0.0502797	1427127_x_at, 1452318_a_at, 1416064_a_at, 1427464_s_at, 1420623_x_at,	39	154	16241	8.11239	1	0.982855	55.0778
Functional Group 2	Median: 0.011021371541221214	Geo: 0.01996084251709233	1416121_at, 1450826_a_at, 1416055_at, 1452595_at, 1420854_at, 1420855_at, 1449191_at, 1421074_at, 1417262_at, 1419728_at, 1449015_at, 1426519_at, 1460227_at, 1421441_at, 1416064_a_at, 1427464_s_at, 1449498_at, 1419024_at,
Category	Term	Count	%	PValue	Genes	List Total	Pop Hits	Pop Total	Fold Enrichment	Bonferroni	Benjamini	FDR
GOTERM_CC_ALL	GO:0044421~extracellular region part	13	0.3023	0.000740474	1416121_at, 1450826_a_at, 1416055_at, 1452595_at, 1420854_at, 1420855_at, 1449191_at, 1421074_at, 1417262_at, 1419728_at, 1449015_at, 1426519_at, 1460227_at, 1421441_at,	33	2195	15845	2.84372	0.440519	0.440519	1.12763
SP_PIR_KEYWORDS	Secreted	10	0.2326	0.00146536	1416121_at, 1420854_at, 1420855_at, 1449191_at, 1450826_a_at, 1416055_at, 1419728_at, 1460227_at, 1449015_at, 1452595_at, 1421441_at,	39	1200	16241	3.4703	0.71956	0.224525	2.24908
GOTERM_CC_ALL	GO:0005576~extracellular region	13	0.3023	0.00150868	1416121_at, 1450826_a_at, 1416055_at, 1452595_at, 1420854_at, 1420855_at, 1449191_at, 1421074_at, 1417262_at, 1419728_at, 1449015_at, 1426519_at, 1460227_at, 1421441_at,	33	2375	15845	2.6282	0.693855	0.446696	2.28491
GOTERM_CC_ALL	GO:0005615~extracellular space	11	0.2558	0.00584711	1416121_at, 1449191_at, 1421074_at, 1450826_a_at, 1416055_at, 1417262_at, 1419728_at, 1460227_at, 1426519_at, 1449015_at, 1421441_at,	33	2064	15845	2.55895	0.989924	0.784012	8.58658
SP_PIR_KEYWORDS	signal	13	0.3023	0.0110214	1416121_at, 1450826_a_at, 1416055_at, 1452595_at, 1420854_at, 1420855_at, 1449191_at, 1416064_a_at, 1427464_s_at, 1417262_at, 1419728_at, 1449015_at, 1426519_at, 1460227_at, 1421441_at,	39	2551	16241	2.12217	0.999933	0.798392	15.7949
Functional Group 3	Median: 0.08720977644817934	Geo: 0.06187388452752796	1425281_a_at, 1427127_x_at, 1452318_a_at, 1416064_a_at, 1427464_s_at, 1424638_at, 1449191_at, 1460227_at, 1417262_at, 1426645_at, 1437497_a_at, 1433924_at, 1449133_at, 1421441_at,
Category	Term	Count	%	PValue	Genes	List Total	Pop Hits	Pop Total	Fold Enrichment	Bonferroni	Benjamini	FDR
GOTERM_BP_ALL	GO:0043066~negative regulation of apoptosis	4	0.093	0.00962272	1425281_a_at, 1427127_x_at, 1452318_a_at, 1416064_a_at, 1427464_s_at, 1424638_at,	36	189	14977	8.80482	1	0.989579	16.8682
GOTERM_BP_ALL	GO:0043069~negative regulation of programmed cell death	4	0.093	0.0100429	1425281_a_at, 1427127_x_at, 1452318_a_at, 1416064_a_at, 1427464_s_at, 1424638_at,	36	192	14977	8.66725	1	0.987313	17.5394
GOTERM_MF_ALL	GO:0004857~enzyme inhibitor activity	4	0.093	0.0182498	1449191_at, 1416064_a_at, 1427464_s_at, 1460227_at, 1424638_at,	38	248	16377	6.95119	1	0.999996	27.9516
GOTERM_BP_ALL	GO:0030154~cell differentiation	10	0.2326	0.023066	1425281_a_at, 1427127_x_at, 1452318_a_at, 1416064_a_at, 1427464_s_at, 1417262_at, 1460227_at, 1424638_at, 1426645_at, 1437497_a_at, 1433924_at, 1449133_at, 1421441_at,	36	1847	14977	2.25245	1	0.99969	35.9729
GOTERM_BP_ALL	GO:0048869~cellular developmental process	10	0.2326	0.023066	1425281_a_at, 1427127_x_at, 1452318_a_at, 1416064_a_at, 1427464_s_at, 1417262_at, 1460227_at, 1424638_at, 1426645_at, 1437497_a_at, 1433924_at, 1449133_at, 1421441_at,	36	1847	14977	2.25245	1	0.99969	35.9729
GOTERM_BP_ALL	GO:0006916~anti-apoptosis	3	0.0698	0.0236157	1425281_a_at, 1427127_x_at, 1452318_a_at, 1416064_a_at, 1427464_s_at,	36	102	14977	12.2361	1	0.999324	36.6577
Functional Group 4	Median: 0.1100783910191448	Geo: 0.07979414350516109	1416121_at, 1421074_at, 1428942_at, 1416055_at, 1423147_at, 1417262_at, 1416288_at, 1424638_at, 1426519_at, 1452595_at, 1433924_at, 1422557_s_at, 1449498_at,
Category	Term	Count	%	PValue	Genes	List Total	Pop Hits	Pop Total	Fold Enrichment	Bonferroni	Benjamini	FDR
SP_PIR_KEYWORDS	metal-binding	12	0.2791	0.0129565	1416121_at, 1421074_at, 1428942_at, 1416055_at, 1423147_at, 1417262_at, 1416288_at, 1424638_at, 1426519_at, 1452595_at, 1433924_at, 1422557_s_at,	39	2282	16241	2.18985	0.999988	0.801159	18.3148
GOTERM_MF_ALL	GO:0046914~transition metal ion binding	12	0.2791	0.0226977	1416121_at, 1421074_at, 1449498_at, 1428942_at, 1423147_at, 1417262_at, 1416288_at, 1424638_at, 1426519_at, 1452595_at, 1433924_at, 1422557_s_at,	38	2565	16377	2.01625	1	0.999996	33.5456
Functional Group 5	Median: 0.11370917630158825	Geo: 0.08396254902955981	1422997_s_at, 1421074_at, 1417262_at, 1422997_s_at,
Category	Term	Count	%	PValue	Genes	List Total	Pop Hits	Pop Total	Fold Enrichment	Bonferroni	Benjamini	FDR
GOTERM_BP_ALL	GO:0032787~monocarboxylic acid metabolic process	4	0.093	0.0159247	1422997_s_at, 1421074_at, 1417262_at, 1422997_s_at,	36	228	14977	7.29873	1	0.998357	26.4134
GOTERM_BP_ALL	GO:0006631~fatty acid metabolic process	3	0.0698	0.0590873	1422997_s_at, 1417262_at, 1422997_s_at,	36	169	14977	7.38511	1	0.999999	68.7657
Functional Group 6	Median: 0.07679387324682915	Geo: 0.08622327187953477	1425281_a_at, 1416121_at, 1416362_a_at, 1427127_x_at, 1452318_a_at, 1419024_at, 1452595_at, 1433924_at, 1426645_at, 1437497_a_at, 1420854_at, 1420855_at, 1416064_a_at, 1427464_s_at, 1417262_at, 1424638_at, 1460227_at, 1449133_at, 1421441_at, 1449191_at, 1450826_a_at, 1416055_at, 1426519_at, 1421074_at, 1449498_at,
Category	Term	Count	%	PValue	Genes	List Total	Pop Hits	Pop Total	Fold Enrichment	Bonferroni	Benjamini	FDR
GOTERM_BP_ALL	GO:0032502~developmental process	15	0.3488	0.00576041	1425281_a_at, 1416121_at, 1416362_a_at, 1427127_x_at, 1452318_a_at, 1419024_at, 1452595_at, 1433924_at, 1426645_at, 1437497_a_at, 1420854_at, 1420855_at, 1416064_a_at, 1427464_s_at, 1417262_at, 1424638_at, 1460227_at, 1449133_at, 1421441_at,	36	3028	14977	2.0609	1	0.950186	10.4504
GOTERM_CC_ALL	GO:0005578~proteinaceous extracellular matrix	4	0.093	0.0212744	1416121_at, 1420854_at, 1420855_at, 1460227_at, 1452595_at,	33	295	15845	6.51053	1	0.985224	28.0508
GOTERM_CC_ALL	GO:0031012~extracellular matrix	4	0.093	0.0228103	1416121_at, 1420854_at, 1420855_at, 1460227_at, 1452595_at,	33	303	15845	6.33863	1	0.973166	29.7601
GOTERM_BP_ALL	GO:0048513~organ development	8	0.186	0.0425944	1416121_at, 1420854_at, 1420855_at, 1417262_at, 1460227_at, 1452595_at, 1426645_at, 1437497_a_at, 1449133_at, 1421441_at,	36	1416	14977	2.35044	1	0.999993	56.4671
Functional Group 7	Median: 0.12498748411755577	Geo: 0.08966049082919039	1421074_at, 1419024_at, 1416064_a_at, 1427464_s_at, 1417262_at, 1426519_at, 1416121_at, 1449498_at,
Category	Term	Count	%	PValue	Genes	List Total	Pop Hits	Pop Total	Fold Enrichment	Bonferroni	Benjamini	FDR
SP_PIR_KEYWORDS	endoplasmic reticulum	5	0.1163	0.0342807	1421074_at, 1419024_at, 1416064_a_at, 1427464_s_at, 1417262_at, 1426519_at,	39	529	16241	3.93607	1	0.977185	41.7891
GOTERM_MF_ALL	GO:0016705~oxidoreductase activity, acting on paired donors, with incorporation or reduction of molecular oxygen	3	0.0698	0.0408003	1421074_at, 1417262_at, 1426519_at,	38	142	16377	9.10508	1	0.999996	52.3573
Functional Group 8	Median: 0.11426449794287663	Geo: 0.11827899255997691	1416362_a_at, 1427127_x_at, 1452318_a_at, 1419024_at, 1416288_at, 1431734_a_at, 1452595_at, 1420623_x_at, 1426645_at, 1437497_a_at, 1420854_at, 1420855_at, 1416365_at, 1416364_at, 1416064_a_at, 1427464_s_at, 1460227_at, 1425099_a_at, 1426519_at, 1425281_a_at, 1416055_at, 1422997_s_at, 1417602_at, 1417603_at, 1421074_at, 1417262_at, 1422997_s_at, 1415945_at, 1423147_at, 1416121_at, 1419728_at, 142…
Category	Term	Count	%	PValue	Genes	List Total	Pop Hits	Pop Total	Fold Enrichment	Bonferroni	Benjamini	FDR
GOTERM_BP_ALL	GO:0019538~protein metabolic process	14	0.3256	0.0281395	1416362_a_at, 1427127_x_at, 1452318_a_at, 1419024_at, 1416288_at, 1431734_a_at, 1452595_at, 1420623_x_at, 1426645_at, 1437497_a_at, 1420854_at, 1420855_at, 1416365_at, 1416364_at, 1416064_a_at, 1427464_s_at, 1460227_at, 1425099_a_at, 1426519_at,	36	3268	14977	1.78225	1	0.999734	42.0359
GOTERM_BP_ALL	GO:0044267~cellular protein metabolic process	13	0.3023	0.0456747	1416362_a_at, 1427127_x_at, 1452318_a_at, 1419024_at, 1416288_at, 1431734_a_at, 1452595_at, 1420623_x_at, 1426645_at, 1437497_a_at, 1420854_at, 1420855_at, 1416365_at, 1416364_at, 1416064_a_at, 1427464_s_at, 1426519_at, 1460227_at,	36	3123	14977	1.73178	1	0.999995	59.0665
GOTERM_BP_ALL	GO:0044260~cellular macromolecule metabolic process	13	0.3023	0.0500066	1416362_a_at, 1427127_x_at, 1452318_a_at, 1419024_at, 1416288_at, 1431734_a_at, 1452595_at, 1420623_x_at, 1426645_at, 1437497_a_at, 1420854_at, 1420855_at, 1416365_at, 1416364_at, 1416064_a_at, 1427464_s_at, 1426519_at, 1460227_at,	36	3165	14977	1.7088	1	0.999997	62.4744

## Sheet: C.
Functional Group 1	Median: 0.006111774869977398	Geo: 0.002248211981899997	1416362_a_at, 1416364_at, 1416365_at, 1452318_a_at, 1427127_x_at, 1416064_a_at, 1427464_s_at, 1416288_at, 1431734_a_at, 1420623_x_at, 1426645_at, 1437497_a_at, 1425281_a_at, 1449191_at, 1417262_at, 1416055_at, 1423147_at, 1415945_at, 1419024_at, 1417602_at, 1417603_at, 1421074_at, 1426519_at, 1421441_at, 1419598_at, 1451942_x_at,
Category	Term	Count	%	PValue	Genes	List Total	Pop Hits	Pop Total	Fold Enrichment	Bonferroni	Benjamini	FDR
GOTERM_BP_ALL	GO:0006457~protein folding	8	0.32	4.35308e-09	1416362_a_at, 1416364_at, 1416365_at, 1452318_a_at, 1427127_x_at, 1416064_a_at, 1427464_s_at, 1416288_at, 1431734_a_at, 1420623_x_at, 1426645_at, 1437497_a_at,	20	211	14977	28.3924	2.26009e-05	2.26009e-05	8.31702e-06
GOTERM_BP_ALL	GO:0009408~response to heat	5	0.2	6.50335e-08	1416364_at, 1416365_at, 1452318_a_at, 1427127_x_at, 1416288_at, 1420623_x_at, 1426645_at, 1437497_a_at,	20	32	14977	117.008	0.000337597	0.000168813	0.000124253
SP_PIR_KEYWORDS	stress response	5	0.2	3.25369e-07	1416364_at, 1416365_at, 1452318_a_at, 1427127_x_at, 1416064_a_at, 1427464_s_at, 1420623_x_at, 1426645_at, 1437497_a_at,	22	46	16241	80.2421	0.000282055	0.000282055	0.000504716
GOTERM_BP_ALL	GO:0009266~response to temperature stimulus	5	0.2	3.47408e-07	1416364_at, 1416365_at, 1452318_a_at, 1427127_x_at, 1416288_at, 1420623_x_at, 1426645_at, 1437497_a_at,	20	48	14977	78.0052	0.00180212	0.000601067	0.000663758
SP_PIR_KEYWORDS	chaperone	6	0.24	3.90724e-07	1416364_at, 1416365_at, 1452318_a_at, 1427127_x_at, 1416288_at, 1431734_a_at, 1420623_x_at, 1426645_at, 1437497_a_at,	22	121	16241	36.6063	0.000338701	0.000169365	0.000606097
GOTERM_BP_ALL	GO:0051789~response to protein stimulus	5	0.2	1.43087e-06	1416364_at, 1416365_at, 1452318_a_at, 1427127_x_at, 1416064_a_at, 1427464_s_at, 1420623_x_at, 1426645_at, 1437497_a_at,	20	68	14977	55.0625	0.00740154	0.00148471	0.00273379
GOTERM_BP_ALL	GO:0006986~response to unfolded protein	5	0.2	1.43087e-06	1416364_at, 1416365_at, 1452318_a_at, 1427127_x_at, 1416064_a_at, 1427464_s_at, 1420623_x_at, 1426645_at, 1437497_a_at,	20	68	14977	55.0625	0.00740154	0.00148471	0.00273379
GOTERM_MF_ALL	GO:0051082~unfolded protein binding	5	0.2	1.96098e-06	1416364_at, 1416365_at, 1416288_at, 1431734_a_at, 1420623_x_at, 1426645_at, 1437497_a_at,	21	76	16377	51.3064	0.00529042	0.00529042	0.00349033
GOTERM_BP_ALL	GO:0009628~response to abiotic stimulus	6	0.24	2.4059e-06	1425281_a_at, 1416364_at, 1416365_at, 1452318_a_at, 1427127_x_at, 1416288_at, 1420623_x_at, 1426645_at, 1437497_a_at,	20	180	14977	24.9617	0.0124137	0.00207974	0.00459662
GOTERM_BP_ALL	GO:0009607~response to biotic stimulus	6	0.24	1.50007e-05	1449191_at, 1416364_at, 1416365_at, 1452318_a_at, 1427127_x_at, 1416064_a_at, 1427464_s_at, 1420623_x_at, 1426645_at, 1437497_a_at,	20	262	14977	17.1492	0.0749286	0.0110647	0.0286566
KEGG_PATHWAY	mmu04612:Antigen processing and presentation	5	0.2	4.3951e-05	1416364_at, 1416365_at, 1452318_a_at, 1427127_x_at, 1416064_a_at, 1427464_s_at, 1420623_x_at, 1426645_at, 1437497_a_at,	11	91	4079	20.3746	0.00853402	0.00853402	0.0548458
GOTERM_BP_ALL	GO:0006950~response to stress	8	0.32	4.69598e-05	1425281_a_at, 1416364_at, 1416365_at, 1452318_a_at, 1427127_x_at, 1416064_a_at, 1427464_s_at, 1417262_at, 1416288_at, 1420623_x_at, 1426645_at, 1437497_a_at,	20	839	14977	7.14041	0.216372	0.0300179	0.0896836
SP_PIR_KEYWORDS	Direct protein sequencing	9	0.36	6.39823e-05	1416362_a_at, 1416364_at, 1416365_at, 1452318_a_at, 1427127_x_at, 1416064_a_at, 1427464_s_at, 1416055_at, 1417262_at, 1416288_at, 1420623_x_at, 1426645_at, 1437497_a_at,	22	1176	16241	5.6497	0.0539638	0.0183216	0.0992045
INTERPRO	IPR001023:Heat shock protein Hsp70	3	0.12	0.000113445	1452318_a_at, 1427127_x_at, 1416064_a_at, 1427464_s_at, 1420623_x_at,	22	13	16924	177.524	0.48628	0.48628	0.219314
INTERPRO	IPR013126:Heat shock protein 70	3	0.12	0.000132254	1452318_a_at, 1427127_x_at, 1416064_a_at, 1427464_s_at, 1420623_x_at,	22	14	16924	164.844	0.539994	0.321762	0.255631
PIR_SUPERFAMILY	PIRSF002581:chaperone HSP70	3	0.12	0.000138135	1452318_a_at, 1427127_x_at, 1416064_a_at, 1427464_s_at, 1420623_x_at,	16	9	7368	153.5	0.351583	0.351583	0.249669
SP_PIR_KEYWORDS	molecular chaperone	3	0.12	0.000268713	1452318_a_at, 1427127_x_at, 1416064_a_at, 1427464_s_at, 1420623_x_at,	22	19	16241	116.562	0.20785	0.0565871	0.41602
GOTERM_BP_ALL	GO:0042221~response to chemical stimulus	6	0.24	0.000344872	1416364_at, 1416365_at, 1452318_a_at, 1427127_x_at, 1416064_a_at, 1427464_s_at, 1417262_at, 1420623_x_at, 1426645_at, 1437497_a_at,	20	508	14977	8.84469	0.833187	0.18044	0.656862
GOTERM_MF_ALL	GO:0005524~ATP binding	8	0.32	0.00103667	1416362_a_at, 1416364_at, 1416365_at, 1452318_a_at, 1427127_x_at, 1416064_a_at, 1427464_s_at, 1423147_at, 1420623_x_at, 1426645_at, 1437497_a_at, 1415945_at,	21	1423	16377	4.3843	0.939532	0.754098	1.8292
GOTERM_MF_ALL	GO:0032559~adenyl ribonucleotide binding	8	0.32	0.00111728	1416362_a_at, 1416364_at, 1416365_at, 1452318_a_at, 1427127_x_at, 1416064_a_at, 1427464_s_at, 1423147_at, 1420623_x_at, 1426645_at, 1437497_a_at, 1415945_at,	21	1441	16377	4.32953	0.95139	0.635042	1.9701
GOTERM_MF_ALL	GO:0030554~adenyl nucleotide binding	8	0.32	0.00148544	1416362_a_at, 1416364_at, 1416365_at, 1452318_a_at, 1427127_x_at, 1416064_a_at, 1427464_s_at, 1423147_at, 1420623_x_at, 1426645_at, 1437497_a_at, 1415945_at,	21	1512	16377	4.12623	0.982067	0.634057	2.61123
SP_PIR_KEYWORDS	atp-binding	7	0.28	0.00180159	1416364_at, 1416365_at, 1452318_a_at, 1427127_x_at, 1416064_a_at, 1427464_s_at, 1423147_at, 1420623_x_at, 1426645_at, 1437497_a_at, 1415945_at,	22	1064	16241	4.85676	0.790575	0.268515	2.75843
GOTERM_MF_ALL	GO:0032555~purine ribonucleotide binding	8	0.32	0.00351367	1416362_a_at, 1416364_at, 1416365_at, 1452318_a_at, 1427127_x_at, 1416064_a_at, 1427464_s_at, 1423147_at, 1420623_x_at, 1426645_at, 1437497_a_at, 1415945_at,	21	1754	16377	3.55693	0.999927	0.795435	6.07282
GOTERM_MF_ALL	GO:0032553~ribonucleotide binding	8	0.32	0.00351367	1416362_a_at, 1416364_at, 1416365_at, 1452318_a_at, 1427127_x_at, 1416064_a_at, 1427464_s_at, 1423147_at, 1420623_x_at, 1426645_at, 1437497_a_at, 1415945_at,	21	1754	16377	3.55693	0.999927	0.795435	6.07282
GOTERM_MF_ALL	GO:0017076~purine nucleotide binding	8	0.32	0.00441394	1416362_a_at, 1416364_at, 1416365_at, 1452318_a_at, 1427127_x_at, 1416064_a_at, 1427464_s_at, 1423147_at, 1420623_x_at, 1426645_at, 1437497_a_at, 1415945_at,	21	1826	16377	3.41668	0.999994	0.775923	7.57181
GOTERM_BP_ALL	GO:0008152~metabolic process	17	0.68	0.00558418	1425281_a_at, 1416362_a_at, 1452318_a_at, 1427127_x_at, 1419024_at, 1416055_at, 1416288_at, 1431734_a_at, 1420623_x_at, 1426645_at, 1437497_a_at, 1417602_at, 1417603_at, 1421074_at, 1416364_at, 1416365_at, 1416064_a_at, 1427464_s_at, 1423147_at, 1417262_at, 1426519_at, 1415945_at,	20	8036	14977	1.58418	1	0.945384	10.1466
GOTERM_BP_ALL	GO:0044238~primary metabolic process	16	0.64	0.00608746	1425281_a_at, 1416362_a_at, 1452318_a_at, 1427127_x_at, 1419024_at, 1416055_at, 1416288_at, 1431734_a_at, 1420623_x_at, 1426645_at, 1437497_a_at, 1417602_at, 1417603_at, 1421074_at, 1416364_at, 1416365_at, 1416064_a_at, 1427464_s_at, 1417262_at, 1426519_at, 1415945_at,	20	7204	14977	1.66319	1	0.943981	11.0115
GOTERM_BP_ALL	GO:0044237~cellular metabolic process	16	0.64	0.00609743	1425281_a_at, 1416362_a_at, 1452318_a_at, 1427127_x_at, 1419024_at, 1416288_at, 1431734_a_at, 1420623_x_at, 1426645_at, 1437497_a_at, 1417602_at, 1417603_at, 1421074_at, 1416364_at, 1416365_at, 1416064_a_at, 1427464_s_at, 1423147_at, 1417262_at, 1426519_at, 1415945_at,	20	7205	14977	1.66296	1	0.929082	11.0285
SP_PIR_KEYWORDS	nucleotide-binding	7	0.28	0.00612612	1416364_at, 1416365_at, 1452318_a_at, 1427127_x_at, 1416064_a_at, 1427464_s_at, 1423147_at, 1420623_x_at, 1426645_at, 1437497_a_at, 1415945_at,	22	1358	16241	3.8053	0.995145	0.532846	9.09196
GOTERM_BP_ALL	GO:0044267~cellular protein metabolic process	10	0.4	0.00880516	1416362_a_at, 1416364_at, 1416365_at, 1419024_at, 1452318_a_at, 1427127_x_at, 1416064_a_at, 1427464_s_at, 1416288_at, 1426519_at, 1431734_a_at, 1420623_x_at, 1426645_at, 1437497_a_at,	20	3123	14977	2.39785	1	0.962369	15.5472
GOTERM_MF_ALL	GO:0000166~nucleotide binding	8	0.32	0.00896322	1416362_a_at, 1416364_at, 1416365_at, 1452318_a_at, 1427127_x_at, 1416064_a_at, 1427464_s_at, 1423147_at, 1420623_x_at, 1426645_at, 1437497_a_at, 1415945_at,	21	2075	16377	3.00668	1	0.933203	14.8075
GOTERM_BP_ALL	GO:0044260~cellular macromolecule metabolic process	10	0.4	0.00963608	1416362_a_at, 1416364_at, 1416365_at, 1419024_at, 1452318_a_at, 1427127_x_at, 1416064_a_at, 1427464_s_at, 1416288_at, 1426519_at, 1431734_a_at, 1420623_x_at, 1426645_at, 1437497_a_at,	20	3165	14977	2.36603	1	0.96497	16.8896
GOTERM_BP_ALL	GO:0019538~protein metabolic process	10	0.4	0.0119378	1416362_a_at, 1416364_at, 1416365_at, 1419024_at, 1452318_a_at, 1427127_x_at, 1416064_a_at, 1427464_s_at, 1416288_at, 1426519_at, 1431734_a_at, 1420623_x_at, 1426645_at, 1437497_a_at,	20	3268	14977	2.29146	1	0.9797	20.5034
SP_PIR_KEYWORDS	ATP	3	0.12	0.0166697	1452318_a_at, 1427127_x_at, 1416064_a_at, 1427464_s_at, 1420623_x_at,	22	154	16241	14.3811	1	0.838267	22.9537
GOTERM_BP_ALL	GO:0043170~macromolecule metabolic process	14	0.56	0.0184824	1425281_a_at, 1416362_a_at, 1452318_a_at, 1427127_x_at, 1419024_at, 1416055_at, 1416288_at, 1431734_a_at, 1420623_x_at, 1426645_at, 1437497_a_at, 1417602_at, 1417603_at, 1416364_at, 1416365_at, 1416064_a_at, 1427464_s_at, 1426519_at, 1415945_at,	20	6299	14977	1.66438	1	0.996646	29.9829
GOTERM_BP_ALL	GO:0050896~response to stimulus	9	0.36	0.0497715	1425281_a_at, 1449191_at, 1416364_at, 1416365_at, 1452318_a_at, 1427127_x_at, 1416064_a_at, 1427464_s_at, 1417262_at, 1416288_at, 1420623_x_at, 1426645_at, 1437497_a_at,	20	3439	14977	1.95977	1	0.999998	62.2965
SP_PIR_KEYWORDS	phosphoprotein	10	0.4	0.0509862	1425281_a_at, 1417602_at, 1417603_at, 1416362_a_at, 1416364_at, 1416365_at, 1416064_a_at, 1427464_s_at, 1417262_at, 1416288_at, 1431734_a_at, 1420623_x_at, 1426645_at, 1437497_a_at,	22	3994	16241	1.84834	1	0.989296	55.5934
GOTERM_MF_ALL	GO:0030234~enzyme regulator activity	4	0.16	0.0569803	1449191_at, 1416364_at, 1416365_at, 1416064_a_at, 1427464_s_at, 1426645_at, 1437497_a_at,	21	729	16377	4.27905	1	0.999999	64.8041
Functional Group 2	Median: 0.1338712640826193	Geo: 0.11151365359627999	1421074_at, 1419024_at, 1416064_a_at, 1427464_s_at, 1417262_at, 1426519_at, 1449191_at, 1416055_at, 1421441_at, 1416364_at, 1416365_at, 1426645_at, 1437497_a_at, 1423147_at, 1416288_at, 1451942_x_at, 1419598_at,
Category	Term	Count	%	PValue	Genes	List Total	Pop Hits	Pop Total	Fold Enrichment	Bonferroni	Benjamini	FDR
SP_PIR_KEYWORDS	endoplasmic reticulum	5	0.2	0.00428428	1421074_at, 1419024_at, 1416064_a_at, 1427464_s_at, 1417262_at, 1426519_at,	22	529	16241	6.97757	0.975825	0.462275	6.44319
GOTERM_CC_ALL	GO:0005783~endoplasmic reticulum	5	0.2	0.00558147	1421074_at, 1419024_at, 1416064_a_at, 1427464_s_at, 1417262_at, 1426519_at,	17	744	15845	6.26384	0.987576	0.987576	8.21192
GOTERM_MF_ALL	GO:0016705~oxidoreductase activity, acting on paired donors, with incorporation or reduction of molecular oxygen	3	0.12	0.0128054	1421074_at, 1417262_at, 1426519_at,	21	142	16377	16.4759	1	0.969384	20.4987
SP_PIR_KEYWORDS	iron	3	0.12	0.0445113	1421074_at, 1417262_at, 1426519_at,	22	262	16241	8.45298	1	0.987553	50.6536
GOTERM_CC_ALL	GO:0005615~extracellular space	6	0.24	0.0473659	1449191_at, 1421074_at, 1416055_at, 1417262_at, 1426519_at, 1421441_at,	17	2064	15845	2.70947	1	1	52.4256
Functional Group 3	Median: 0.21588939487679593	Geo: 0.12129030005648457	1425281_a_at, 1452318_a_at, 1427127_x_at, 1416064_a_at, 1427464_s_at, 1417262_at, 1426645_at, 1437497_a_at, 1421441_at, 1417602_at, 1417603_at, 1419024_at, 1420623_x_at, 1415945_at,
Category	Term	Count	%	PValue	Genes	List Total	Pop Hits	Pop Total	Fold Enrichment	Bonferroni	Benjamini	FDR
GOTERM_BP_ALL	GO:0006916~anti-apoptosis	3	0.12	0.00728267	1425281_a_at, 1452318_a_at, 1427127_x_at, 1416064_a_at, 1427464_s_at,	20	102	14977	22.025	1	0.946025	13.0339
GOTERM_BP_ALL	GO:0043066~negative regulation of apoptosis	3	0.12	0.0235274	1425281_a_at, 1452318_a_at, 1427127_x_at, 1416064_a_at, 1427464_s_at,	20	189	14977	11.8865	1	0.998959	36.5482
GOTERM_BP_ALL	GO:0043069~negative regulation of programmed cell death	3	0.12	0.0242277	1425281_a_at, 1452318_a_at, 1427127_x_at, 1416064_a_at, 1427464_s_at,	20	192	14977	11.7008	1	0.998772	37.412
Functional Group 4	Median: 0.30525500577202	Geo: 0.23167080517378502	1449191_at, 1421074_at, 1416055_at, 1417262_at, 1426519_at, 1421441_at, 1416064_a_at, 1427464_s_at, 1419024_at,
Category	Term	Count	%	PValue	Genes	List Total	Pop Hits	Pop Total	Fold Enrichment	Bonferroni	Benjamini	FDR
GOTERM_CC_ALL	GO:0005615~extracellular space	6	0.24	0.0473659	1449191_at, 1421074_at, 1416055_at, 1417262_at, 1426519_at, 1421441_at,	17	2064	15845	2.70947	1	1	52.4256

## Sheet: D. 
Functional Group 1	Median: 0.0364928915984195	Geo: 0.027551127690775095	1416121_at, 1428942_at, 1424638_at, 1452595_at, 1433924_at, 1422557_s_at,
Category	Term	Count	%	PValue	Genes	List Total	Pop Hits	Pop Total	Fold Enrichment	Bonferroni	Benjamini	FDR
SP_PIR_KEYWORDS	metal-binding	6	0.5455	0.00742335	1416121_at, 1428942_at, 1424638_at, 1452595_at, 1433924_at, 1422557_s_at,	11	2282	16241	3.882	0.998435	0.998435	10.9152
GOTERM_MF_ALL	GO:0046914~transition metal ion binding	6	0.5455	0.0118551	1416121_at, 1428942_at, 1424638_at, 1452595_at, 1433924_at, 1422557_s_at,	11	2565	16377	3.48262	1	1	19.1255
GOTERM_MF_ALL	GO:0008270~zinc ion binding	5	0.4545	0.0280498	1428942_at, 1424638_at, 1452595_at, 1433924_at, 1422557_s_at,	11	2061	16377	3.61188	1	1	39.7338
GOTERM_MF_ALL	GO:0043169~cation binding	6	0.5455	0.044936	1416121_at, 1428942_at, 1424638_at, 1452595_at, 1433924_at, 1422557_s_at,	11	3546	16377	2.51915	1	1	55.8841
Functional Group 2	Median: 0.16674556623422737	Geo: 0.12430112077777598	1428942_at, 1424638_at, 1452595_at, 1433924_at, 1422557_s_at, 1420854_at, 1420855_at, 1425099_a_at,
Category	Term	Count	%	PValue	Genes	List Total	Pop Hits	Pop Total	Fold Enrichment	Bonferroni	Benjamini	FDR
SP_PIR_KEYWORDS	acetylation	3	0.2727	0.0456159	1428942_at, 1424638_at, 1422557_s_at,	11	568	16241	7.79818	1	0.999999	51.5312
Functional Group 3	Median: 0.1984375173398825	Geo: 0.126017305147179	1416121_at, 1420854_at, 1420855_at, 1452595_at, 1449015_at, 1424638_at, 1433924_at,
Category	Term	Count	%	PValue	Genes	List Total	Pop Hits	Pop Total	Fold Enrichment	Bonferroni	Benjamini	FDR
GOTERM_CC_ALL	GO:0005578~proteinaceous extracellular matrix	3	0.2727	0.011407	1416121_at, 1420854_at, 1420855_at, 1452595_at,	10	295	15845	16.1136	0.999876	0.999876	16.1078
GOTERM_CC_ALL	GO:0031012~extracellular matrix	3	0.2727	0.0120068	1416121_at, 1420854_at, 1420855_at, 1452595_at,	10	303	15845	15.6881	0.999923	0.991219	16.8836
SP_PIR_KEYWORDS	Secreted	4	0.3636	0.0325896	1416121_at, 1420854_at, 1420855_at, 1449015_at, 1452595_at,	11	1200	16241	4.92152	1	0.999999	40.1876

## Sheet: E.
Functional Group 1	Median: 0.09495708357029699	Geo: 0.07913465592907457	1450826_a_at, 1419728_at, 1460227_at,
Category	Term	Count	%	PValue	Genes	List Total	Pop Hits	Pop Total	Fold Enrichment	Bonferroni	Benjamini	FDR
SP_PIR_KEYWORDS	Secreted	3	0.6	0.0296	1450826_a_at, 1419728_at, 1460227_at,	5	1200	16241	8.1205	1	1	37.2551
